# Supplementary material for: Two waves of photosymbiosis acquisition in extant planktonic foraminifera explained by ecological incumbency
Source: ISME J. 2024 Dec 11;19(1):wrae244. doi: 10.1093/ismejo/wrae244 (PMC11736160; doi:10.1093/ismejo/wrae244)
Supplement: Supplementary_Tables_wrae244 [file supplementary_tables_wrae244.xlsx]

## Sheet: Supplementary Table 1
Table S1. Specimens list with sampling information, FRRf results, and summary of the metabarcoding results. We detected no foraminiferal OTUs in the six specimens of G. bulloides from the Bering Sea, but specimens of this species from Manazuru Bay yielded OTUs that could be identified as G. bulloides Ia. All G. glutinata were identified as Type II except for one specimen, FRM169 (Type IIIa). In t…
Morphological species	Specimens			Sampling					FRRf					Metabarcoding results
	Sample ID	Original ID		Station / Cruise	Date	Latitude-Longitude	Depth (m)		Measurement	Data in Takagi et al. (2019)	Fv/Fm	σPSII (×10-20 m2 quanta-1)		Foramnifera sequences			Primary phototrophic taxon
														Major		Minor (if detected)
Orbulina	FRM35	KH174_unij2		St16 / KH-17-4	2017.09.30	23°N-140°E	100-0		No	No	–	–		NA			Pelagodinium béii
universa	FRM39	KH174_unis1		St16 / KH-17-4	2017.09.30	23°N-140°E	100-0		No	No	–	–		NA			Pelagodinium béii
Trilobatus	FRM1	N02-150-100_sac25		N02 / KH-16-7	2016.12.10	23°N-141°E	150-100		Yes (DF-03)	No	0.567797	544.88		Trilobatus sacculifer			Pelagodinium béii
sacculifer	FRM2	N02-150-100_sac26		N02 / KH-16-7	2016.12.10	23°N-141°E	150-100		Yes (DF-03)	No	0.54786	543.175		Trilobatus sacculifer			Pelagodinium béii
	FRM3	N02-150-100_sac27		N02 / KH-16-7	2016.12.10	23°N-141°E	150-100		Yes (DF-03)	No	0.545266	414.246		Trilobatus sacculifer			Pelagodinium béii
	FRM4	N02-150-100_sac28		N02 / KH-16-7	2016.12.10	23°N-141°E	150-100		Yes (DF-03)	No	0.51503	545.134		Trilobatus sacculifer			Pelagodinium béii
	FRM5	N02-150-100_sac29		N02 / KH-16-7	2016.12.10	23°N-141°E	150-100		Yes (DF-03)	No	0.401963	563.897		Trilobatus sacculifer			Pelagodinium béii
	FRM6	N02-20-0_sac55		N02 / KH-16-7	2016.12.10	23°N-141°E	20-0		Yes (DF-03)	No	0.429211	531.261		Trilobatus sacculifer			Pelagodinium béii
	FRM7	N02-20-0_sac56		N02 / KH-16-7	2016.12.10	23°N-141°E	20-0		Yes (DF-03)	No	0.42865	376.275		Trilobatus sacculifer			Pelagodinium béii
	FRM8	N02-20-0_sac57		N02 / KH-16-7	2016.12.10	23°N-141°E	20-0		Yes (DF-03)	No	0.534488	472.132		Trilobatus sacculifer			Pelagodinium béii
	FRM9	N02-20-0_sac59		N02 / KH-16-7	2016.12.10	23°N-141°E	20-0		Yes (DF-03)	No	0.527692	435.793		Trilobatus sacculifer		Globigerinella radians	Pelagodinium béii
	FRM10	N02-20-0_sac60		N02 / KH-16-7	2016.12.10	23°N-141°E	20-0		Yes (DF-03)	No	0.498151	511.664		Trilobatus sacculifer			Pelagodinium béii
Globigerinoides	FRM34	KH174_unij1_cong		St16 / KH-17-4	2017.09.30	23°N-140°E	100-0		No	–	–	–		Globigerinoides conglobatus			Pelagodinium béii
conglobatus	FRM36	KH174_cong101		St16 / KH-17-4	2017.09.30	23°N-140°E	100-0		No	–	–	–		Globigerinoides conglobatus			Pelagodinium béii
	FRM38	KH174_cong102		St16 / KH-17-4	2017.09.30	23°N-140°E	100-0		No	–	–	–		Globigerinoides conglobatus			Pelagodinium béii
Globigerinoides	FRM23	KH174_tene2		St17 / KH-17-4	2017.10.01	23°N-137°E	100-0		No	–	–	–		Globigerinoides tenellus	0.9983		Pelagodinium béii
tenellus	FRM24	KH174_tene3		St17 / KH-17-4	2017.10.01	23°N-137°E	100-0		No	–	–	–		Globigerinoides tenellus	0.9984		Pelagodinium béii
Globigerinoides	FRM21	KH174_rub106_elong		St16 / KH-17-4	2017.09.30	23°N-140°E	100-0		No	–	–	–		Globigerinoides elongatus			Pelagodinium béii
elongatus	FRM22	KH174_tene1_elong		St17 / KH-17-4	2017.10.01	23°N-137°E	100-0		No	–	–	–		Globigerinoides elongatus	1		Pelagodinium béii
Globigerinoides	FRM16	KH174_rub101		St16 / KH-17-4	2017.09.30	23°N-140°E	100-0		No	–	–	–		Globigerinoides ruber Ia			Pelagodinium béii
ruber albus	FRM17	KH174_rub102		St16 / KH-17-4	2017.09.30	23°N-140°E	100-0		No	–	–	–		NA			Pelagodinium béii
	FRM18	KH174_rub103		St16 / KH-17-4	2017.09.30	23°N-140°E	100-0		No	–	–	–		Globigerinoides ruber Ia			Pelagodinium béii
	FRM19	KH174_rub104		St16 / KH-17-4	2017.09.30	23°N-140°E	100-0		No	–	–	–		Globigerinoides ruber Ia			Pelagodinium béii
Globigerinoides	FRM11	PP37_rub-p15		M140	2017.08.25	13°10.3'N-23°25.8'W	Surface		Yes (DF-14)	Yes	0.500622	285.896		Globigerinoides ruber ruber		Candeina nitida	Pelagodinium béii
ruber ruber	FRM12	PP37_rub-p20		M140	2017.08.25	13°10.3'N-23°25.8'W	Surface		Yes (DF-14)	Yes	0.604267	574.431		Globigerinoides ruber ruber		Neogloboquadrina dutertrei	Pelagodinium béii
	FRM13	PP37_rub-p22		M140	2017.08.25	13°10.3'N-23°25.8'W	Surface		Yes (DF-14)	Yes	0.504258	331.035		Globigerinoides ruber ruber			Pelagodinium béii
	FRM14	PP37_rub-p23		M140	2017.08.25	13°10.3'N-23°25.8'W	Surface		Yes (DF-14)	Yes	0.480146	377.985		Globigerinoides ruber ruber			Pelagodinium béii
Globoturborotalita	FRM25	KH174_rubes1		St17 / KH-17-4	2017.10.01	23°N-137°E	100-0		No	–	–	–		Globoturborotalita rubescens			Pelagodinium béii
rubescens	FRM27	KH174_rubes3		St17 / KH-17-4	2017.10.01	23°N-137°E	100-0		No	–	–	–		Globoturborotalita rubescens			Pelagodinium béii
	FRM30	KH174_rubes102		St16 / KH-17-4	2017.09.30	23°N-140°E	100-0		No	–	–	–		Globoturborotalita rubescens			Pelagodinium béii
Globigerinella	FRM50	KH167_calida1		RM1 / KH-16-7	2016.12.21	25°49'N-126°55'E	100-0		Yes (DF-03)	Yes	0.43	633		Globigerinella radians			Chrysochromulina andersonii
calida	FRM52	KH174_calida1		St17 / KH-17-4	2017.10.01	23°N-137°E	100-0		No	–	–	–		Globigerinella radians			Chrysochromulina andersonii
	FRM53	KH174_calida2		St17 / KH-17-4	2017.10.01	23°N-137°E	100-0		No	–	–	–		Globigerinella radians			Chrysochromulina andersonii
	FRM54	KH174_calida3		St17 / KH-17-4	2017.10.01	23°N-137°E	100-0		No	–	–	–		Globigerinella radians			Chrysochromulina andersonii
	FRM55	KH174_calida4		St17 / KH-17-4	2017.10.01	23°N-137°E	100-0		No	–	–	–		Globigerinella radians			Chrysochromulina andersonii
	FRM56	KH174_calida101		St17 / KH-17-4	2017.10.01	23°N-137°E	100-0		No	–	–	–		Globigerinella radians			Chrysochromulina andersonii
	FRM57	KH174_calida102		St17 / KH-17-4	2017.10.01	23°N-137°E	100-0		No	–	–	–		Globigerinella radians			Chrysochromulina andersonii
Globigerinella	FRM40	N02_100-50_siphI11		N02 / KH-16-7	2016.12.10	23°N-141°E	100-50		Yes (DF-03)	No	0.371108	420.638		Globigerinella radians			Chrysochromulina andersonii
siphonifera Type I	FRM41	N01-20-0_siphI12		N01 / KH-16-7	2016.12.09	24°N-147°E	20-0		Yes (DF-03)	Yes	0.438252	679.027		Globigerinella radians			Chrysochromulina andersonii
	FRM43	tap9_siphI14		KH-16-7	2016.12.13	24°40'N-127°10'E	Surface		Yes (DF-03)	No	0.488722	520.11		Globigerinella radians			Chrysochromulina andersonii
	FRM197	KH174_siphI101		St17 / KH-17-4	2017.10.01	23°N-137°E	100-0		No	–	–	–		Globigerinella radians			Chrysochromulina andersonii
	FRM198	KH174_siphI102		St17 / KH-17-4	2017.10.01	23°N-137°E	100-0		No	–	–	–		Globigerinella radians			Chrysochromulina andersonii
Globigerinella	FRM45	RM2_siphII12		RM2 / KH-16-7	2016.12.20	26°04.6'N-126°21.3'E	100-0		Yes (DF-03)	No	0.549222	887.972		Globigerinella siphonifera IIa2,IIa3		Globigerinita glutinata IIIa	Pelagomonas calceolata
siphonifera Type II	FRM46	RM2_siphII13		RM2 / KH-16-7	2016.12.20	26°04.6'N-126°21.3'E	100-0		Yes (DF-03)	No	0.553846	749.374		Globigerinella siphonifera IIa2,IIa3			Pelagomonas calceolata
	FRM47	RM2_siphII14		RM2 / KH-16-7	2016.12.20	26°04.6'N-126°21.3'E	100-0		Yes (DF-03)	No	0.542983	752.904		Globigerinella siphonifera IIa2,IIa3			Pelagomonas calceolata
	FRM48	RM2_siphII15		RM2 / KH-16-7	2016.12.20	26°04.6'N-126°21.3'E	100-0		Yes (DF-03)	No	0.504063	777.783		Globigerinella siphonifera IIa2,IIa3			Pelagomonas calceolata
	FRM49	RM2_siphII16		RM2 / KH-16-7	2016.12.20	26°04.6'N-126°21.3'E	100-0		Yes (DF-03)	No	0.508403	654.754		Globigerinella siphonifera IIa2,IIa3			Pelagomonas calceolata
	FRM199	KH174_siphII_101		St17 / KH-17-4	2017.10.01	23°N-137°E	100-0		No	–	–	–		Globigerinella siphonifera IIa2,IIa3			Pelagomonas calceolata
Turborotalita	FRM62	RM1_cris11		RM1 / KH-16-7	2016.12.21	25°49'N-126°55'E	100-0		Yes (DF-03)	Yes	0.535241	635.183		NA			Pelagophyceae sp.
humilis	FRM63	RM1_cris12		RM1 / KH-16-7	2016.12.21	25°49'N-126°55'E	100-0		Yes (DF-03)	Yes	0.450626	910.773		NA			Pelagophyceae sp.
	FRM64	RM1_cris13		RM1 / KH-16-7	2016.12.21	25°49'N-126°55'E	100-0		Yes (DF-03)	Yes	0.485895	700.486		NA			Pelagophyceae sp.
	FRM65	RM1_cris14		RM1 / KH-16-7	2016.12.21	25°49'N-126°55'E	100-0		Yes (DF-03)	Yes	0.443467	633.83		NA			Pelagophyceae sp.
	FRM66	RM1_cris20		RM1 / KH-16-7	2016.12.21	25°49'N-126°55'E	100-0		Yes (DF-03)	Yes	0.509924	608.868		NA			Pelagophyceae sp.
	FRM68	RM2_cris5		RM2 / KH-16-7	2016.12.20	26°04.6'N-126°21.3'E	100-0		Yes (DF-03)	Yes	0.62034	780.466		NA			Pelagophyceae sp.
	FRM69	RM2_cris6		RM2 / KH-16-7	2016.12.20	26°04.6'N-126°21.3'E	100-0		Yes (DF-03)	Yes	0.623093	662.533		NA			Pelagophyceae sp.
Neogloboquadrina	FRM97	RM1_dut68		RM1 / KH-16-7	2016.12.21	25°49'N-126°55'E	100-0		Yes (DF-03)	No	0.502743	820.938		Neogloboquadrina dutertrei			Pelagomonas calceolata
dutertrei	FRM98	RM1_dut69		RM1 / KH-16-7	2016.12.21	25°49'N-126°55'E	100-0		Yes (DF-03)	No	0.522905	831.114		Neogloboquadrina dutertrei			Pelagomonas calceolata
	FRM99	RM1_dut70		RM1 / KH-16-7	2016.12.21	25°49'N-126°55'E	100-0		Yes (DF-03)	No	0.500808	828.728		Neogloboquadrina dutertrei			Pelagomonas calceolata
	FRM100	T20_dut3		T20 / KH-16-7	2016.12.17	26°06.1'N-125°52'E	100-0		Yes (DF-03)	Yes	0.457822	761.619		Neogloboquadrina dutertrei			Pelagomonas calceolata
	FRM101	T20_dut9		T20 / KH-16-7	2016.12.17	26°06.1'N-125°52'E	100-0		Yes (DF-03)	Yes	0.470449	821.706		Neogloboquadrina dutertrei			Pelagomonas calceolata
	FRM102	T20_dut15		T20 / KH-16-7	2016.12.17	26°06.1'N-125°52'E	100-0		Yes (DF-03)	Yes	0.473936	857.022		Neogloboquadrina dutertrei			Pelagomonas calceolata
	FRM103	T20_dut19		T20 / KH-16-7	2016.12.17	26°06.1'N-125°52'E	100-0		Yes (DF-03)	Yes	0.523631	823.46		Neogloboquadrina dutertrei			Pelagomonas calceolata
	FRM104	T20_dut24		T20 / KH-16-7	2016.12.17	26°06.1'N-125°52'E	100-0		Yes (DF-03)	Yes	0.472592	897.97		Neogloboquadrina dutertrei			Pelagomonas calceolata
	FRM106	mana201908_dut2		–	2019.08.22	35°10'N-139°11'E	100-0		Yes (DF-14)	No	0.407996	669.349		Neogloboquadrina dutertrei			Pelagomonas calceolata
Globorotalia	FRM119	N01-100-50_mena1		N01 / KH-16-7	2016.12.09	24°N-147°E	100-50		Yes (DF-03)	No	0.394447	707.982		Globorotalia cultrata			Pelagomonas calceolata
cultrata	FRM120	N02-50-20_mena2		N02 / KH-16-7	2016.12.10	23°N-141°E	50-20		No	–	–	–		Globorotalia cultrata		Globigerinella radians	Pelagomonas calceolata
	FRM121	N02-20-0_mena3		N02 / KH-16-7	2016.12.10	23°N-141°E	20-0		No	–	–	–		Globorotalia cultrata			Pelagomonas calceolata
	FRM122	tap12_mena4		tap12 / KH-16-7	2016.12.16	26°18'N-126°44'E	Surface		Yes (DF-03)	Yes	0.567393	648.773		Globorotalia cultrata			Pelagomonas calceolata
	FRM123	RM2_mena5		RM2 / KH-16-7	2016.12.20	26°04.6'N-126°21.3'E	100-0		Yes (DF-03)	No	0.504631	859.079		Globorotalia cultrata			Pelagomonas calceolata
	FRM125	St11_mena1		St11 / KH-17-4	2017.09.12	21°30'N-170°W	100-0		Yes (DF-14)	Yes	0.434352	588.914		Globorotalia cultrata			Pelagomonas calceolata
	FRM127	St11_mena3*		St11 / KH-17-4	2017.09.12	21°30'N-170°W	100-0		Yes (DF-14)	Yes	0.508589	313.661		Globorotalia cultrata			Pelagomonas calceolata
	FRM128	St11_mena4*		St11 / KH-17-4	2017.09.12	21°30'N-170°W	100-0		Yes (DF-14)	Yes	0.523983	549.364		Globorotalia cultrata		Globigerinella radians	Pelagomonas calceolata
Globigerinita	FRM152	KH174_17_glu1		St17 / KH-17-4	2017.10.01	23°N-137°E	100-0		No	–	–	–		Globigerinita glutinata II			Pelagomonas calceolata
glutinata	FRM153	KH174_17_glu2		St17 / KH-17-4	2017.10.01	23°N-137°E	100-0		No	–	–	–		Globigerinita glutinata II			Pelagomonas calceolata
	FRM154	KH174_17_glu3		St17 / KH-17-4	2017.10.01	23°N-137°E	100-0		No	–	–	–		Globigerinita glutinata II			Pelagomonas calceolata
	FRM155	KH174_17_glu4		St17 / KH-17-4	2017.10.01	23°N-137°E	100-0		No	–	–	–		Globigerinita glutinata II			Pelagomonas calceolata
	FRM156	KH174_17_glu5		St17 / KH-17-4	2017.10.01	23°N-137°E	100-0		No	–	–	–		Globigerinita glutinata II			Pelagomonas calceolata
	FRM159	St16_glu5		St16 / KH-17-4	2017.09.30	23°N-140°E	50-20		Yes (DF-14)	Yes	0.502385	622.481		Globigerinita glutinata II			Pelagomonas calceolata
	FRM158	St15_glu4		St15 / KH-17-4	2017.09.27	23°N-150°E	20-0		Yes (DF-14)	Yes	0.515694	839.242		Globigerinita glutinata II			Pelagomonas calceolata
	FRM160	St16_glu6		St16 / KH-17-4	2017.09.30	23°N-140°E	20-0		Yes (DF-14)	Yes	ND	ND		Globigerinita glutinata II			Pelagomonas calceolata
	FRM161	St16_glu7		St16 / KH-17-4	2017.09.30	23°N-140°E	20-0		Yes (DF-14)	Yes	0.340165	428.647		Globigerinita glutinata II			Pelagomonas calceolata
	FRM162	St16_glu8		St16 / KH-17-4	2017.09.30	23°N-140°E	20-0		Yes (DF-14)	Yes	0.508661	593.908		Globigerinita glutinata II			Pelagomonas calceolata
	FRM163	RM1_glu4		RM1 / KH-16-7	2016.12.21	25°49'N-126°55'E	100-0		Yes (DF-03)	Yes	0.510463	835.394		Globigerinita glutinata II			Pelagomonas calceolata
	FRM164	RM1_glu5		RM1 / KH-16-7	2016.12.21	25°49'N-126°55'E	100-0		Yes (DF-03)	Yes	0.511849	775.734		Globigerinita glutinata II			Pelagomonas calceolata
	FRM165	RM1_glu6		RM1 / KH-16-7	2016.12.21	25°49'N-126°55'E	100-0		Yes (DF-03)	Yes	0.531048	743.223		Globigerinita glutinata II			Pelagomonas calceolata
	FRM166	RM1_glu7		RM1 / KH-16-7	2016.12.21	25°49'N-126°55'E	100-0		Yes (DF-03)	Yes	0.465666	834.086		Globigerinita glutinata II			Pelagomonas calceolata
	FRM167	RM1_glu8		RM1 / KH-16-7	2016.12.21	25°49'N-126°55'E	100-0		Yes (DF-03)	Yes	0.567181	684.66		Globigerinita glutinata II			Pelagomonas calceolata
	FRM168	RM1_glu15		RM1 / KH-16-7	2016.12.21	25°49'N-126°55'E	100-0		Yes (DF-03)	Yes	0.504376	748.988		Globigerinita glutinata II			Pelagomonas calceolata
	FRM169	RM1_glu16		RM1 / KH-16-7	2016.12.21	25°49'N-126°55'E	100-0		Yes (DF-03)	Yes	0.474395	873.82		Globigerinita glutinata IIIa			Pelagomonas calceolata
Globigerinita	FRM179	OS12041_uvu1		OS12041 / Oshoro-Maru 243	2012.06.16	50°05'N-179°55'E	25-50		No	–	–	–		Globigerinita uvula Ia			Aureococcus anophagefferens
uvula	FRM181	OS12041_uvu3		OS12041 / Oshoro-Maru 243	2012.06.16	50°05'N-179°55'E	25-50		No	–	–	–		Globigerinita uvula Ia			Aureococcus anophagefferens
	FRM183	OS12041_uvu5		OS12041 / Oshoro-Maru 243	2012.06.16	50°05'N-179°55'E	25-50		No	–	–	–		Globigerinita uvula Ia			Aureococcus anophagefferens
	FRM184	OS12041_uvu6		OS12041 / Oshoro-Maru 243	2012.06.16	50°05'N-179°55'E	25-50		No	–	–	–		Globigerinita uvula Ia			Aureococcus anophagefferens
Candeina nitida	FRM186	St11_niti2*		St11 / KH-17-4	2017.09.12	21°30'N-170°W	100-50		Yes (DF-14)	Yes	0.411	285.084		Candeina nitida Ia			Prasynophyceae sp2 / Prasynophyceae sp1
	FRM187	St11_niti3		St11 / KH-17-4	2017.09.12	21°30'N-170°W	50-20		Yes (DF-14)	Yes	0.552349	317.219		Candeina nitida Ia			Prasynophyceae sp2 / Prasynophyceae sp1
	FRM192	St17_niti10		St17 / KH-17-4	2017.10.01	23°N-137°E	100-0		Yes (DF-14)	Yes	0.419154	348.567		Candeina nitida Ia			Prasynophyceae sp1 / Prasynophyceae sp2
	FRM194	PP37_niti24		M140	2017.08.25	13°10.3'N-23°25.8'W	Surface		Yes (DF-14)	Yes	0.511285	263.198		Candeina nitida Ia			Prasynophyceae sp1 / Prasynophyceae sp2
	FRM195	PP37_niti25		M140	2017.08.25	13°10.3'N-23°25.8'W	Surface		Yes (DF-14)	Yes	0.524657	317.274		Candeina nitida Ia		Neogloboquadrina dutertrei	Prasynophyceae sp2 / Prasynophyceae sp1
	FRM196	PP37_niti26		M140	2017.08.25	13°10.3'N-23°25.8'W	Surface		Yes (DF-14)	Yes	0.526579	355.044		Candeina nitida Ia		Neogloboquadrina dutertrei	Prasynophyceae sp2 / Prasynophyceae sp1
Globigerina	FRM77	OS12041_bullo1		OS12041 / Oshoro-Maru 243	2012.06.16	50°05'N-179°55'E	25-50		No	–	–	–		NA			Pelagomonas calceolata
bulloides	FRM78	OS12041_bullo2		OS12041 / Oshoro-Maru 243	2012.06.16	50°05'N-179°55'E	25-50		No	–	–	–		NA			Bolidomonas pacifica
	FRM79	OS12041_bullo3		OS12041 / Oshoro-Maru 243	2012.06.16	50°05'N-179°55'E	25-50		No	–	–	–		NA			Bolidomonas pacifica
	FRM80	OS12041_bullo4		OS12041 / Oshoro-Maru 243	2012.06.16	50°05'N-179°55'E	25-50		No	–	–	–		NA			Bolidomonas pacifica
	FRM81	OS12041_bullo5		OS12041 / Oshoro-Maru 243	2012.06.16	50°05'N-179°55'E	25-50		No	–	–	–		NA			Bolidomonas pacifica
	FRM82	OS12041_bullo6		OS12041 / Oshoro-Maru 243	2012.06.16	50°05'N-179°55'E	25-50		No	–	–	–		NA			Bolidomonas pacifica
	FRM85	mana201908_bullo5		–	2019.08.22	35°10'N-139°11'E	100-0		Yes (DF-14)	No	ND	ND		Globigerina bulloides Ia			Pelagodinium béii* (1 read)
	FRM86	mana201908_bullo6		–	2019.08.22	35°10'N-139°11'E	100-0		Yes (DF-14)	No	ND	ND		Globigerina bulloides Ia			Gymnodinium sp.
	FRM87	mana201908_bullo8		–	2019.08.22	35°10'N-139°11'E	100-0		Yes (DF-14)	No	ND	ND		Globigerina bulloides Ia			Pelagodinium béii* (2 reads)
Neogloboquadrina	FRM147	OS12041_pachy2		OS12041 / Oshoro-Maru 243	2012.06.16	50°05'N-179°55'E	25-50		No	–	–	–		Neogloboquadrina pachyderma II / VII			Bolidomonas pacifica
pachyderma	FRM148	OS12041_pachy3		OS12041 / Oshoro-Maru 243	2012.06.16	50°05'N-179°55'E	25-50		No	–	–	–		Neogloboquadrina pachyderma II / VII			Mediophyceae sp.
	FRM149	OS12041_pachy4		OS12041 / Oshoro-Maru 243	2012.06.16	50°05'N-179°55'E	25-50		No	–	–	–		Neogloboquadrina pachyderma II / VII			Mediophyceae sp.
	FRM150	OS12041_pachy5		OS12041 / Oshoro-Maru 243	2012.06.16	50°05'N-179°55'E	25-50		No	–	–	–		Neogloboquadrina pachyderma II / VII			Mediophyceae sp.

## Sheet: Supplementary Table 2
Table S2. Phototrophic OTUs and reads for each specimens. OTUs identities are shown based on the TARA Ocean database.
		uni	uni	sac	sac	sac	sac	sac	sac	sac	sac	sac	sac	cong	cong	cong	tene	tene	elong	elong	rubw	rubw	rubw	rubw	rubp	rubp	rubp	rubp	rubes	rubes	rubes	calida	calida	calida	calida	calida	calida	calida	siphI	siphI	siphI	siphI	siphI	siphII	siphII	siphII	siphII	siphII	siphII
Sequence	OTU_No.	FRM35	FRM39	FRM1	FRM2	FRM3	FRM4	FRM5	FRM6	FRM7	FRM8	FRM9	FRM10	FRM34	FRM36	FRM38	FRM23	FRM24	FRM21	FRM22	FRM16	FRM17	FRM18	FRM19	FRM11	FRM12	FRM13	FRM14	FRM25	FRM27	FRM30	FRM50	FRM52	FRM53	FRM54	FRM55	FRM56	FRM57	FRM40	FRM41	FRM43	FRM197	FRM198	FRM45	FRM46	FRM47	FRM48	FRM49	FRM199
GTCGCTCCTACCGATTGAGTGATCCGGTGAATAACTCGGACCGATGCATTTTCCAGCTTCTGGAAGTTGCATTGGAAAGTTTAGTGAACCTTATCACTTAGAGGAAGGAGAAGTCGTAACAAGGTTTCC	OTU1	13620	1764	36019	33752	38986	989	22208	34997	38961	44474	41064	48279	21191	26306	24560	14848	1941	8761	17445	39024	11051	39986	33161	38174	35668	29484	20143	11572	1029	744	1	7	5	4	4	3	0	5	16	6	0	0	5	1	6	8	7	0
GTCGCTCCTACCGATTGAGTGATCCGGTGAATAACTCGGACCGGTGCATTTTCCAGCTTCTGGAAGTTGCACTGGAAAGTTTAGTGAACCTTATCACTTAGAGGAAGGAGAAGTCGTAACAAGGTTTCC	OTU2	0	0	1	3	2	24538	171	0	1	0	3	2	0	2	23	0	0	49	1	0	0	2	1	0	0	1	0	115	0	0	0	0	0	0	0	0	0	0	0	0	0	0	0	1	0	0	0	0
GTCGCTCCTACCGATTGAATGATCCGGTGAATAACTCGGACTGATGCGTTTTCCAGCATCTGGAAGTTGCATTGGAAAGCCTAGTGAACCTTATCACTTAGAGGAAGGAGAAGTCGTAACAAGGTTTCC	OTU3	0	0	0	92	37	0	0	0	0	102	142	114	43	0	0	0	0	72	0	0	0	0	21	0	0	0	0	0	0	0	0	0	0	0	0	0	0	0	0	0	0	0	0	0	0	0	0	0
GTCGCTCCTACCGATTGAGTGATCCGGTGAATAACTCGGACCGATGCATTTTCCAGCTTCTGGAAGTTGTATTGGAAAGTTTAGTGAACCTTATCACTTAGAGGAAGGAGAAGTCGTAACAAGGTTTCC	OTU4	2	0	1	1	2	0	0	2	1	4	2	4	0	789	3	2	0	0	0	20	1	3	3	5	1	2	0	0	1236	0	0	0	0	0	0	0	0	0	0	0	0	0	0	0	0	0	0	0
GTCGCTCCTACCGATTGAGTGATCCGGTGAATAACTCGGACCGGCGCATTTTCCAGCTTCTGGAAGTTGCATTGGAAAGTTTAGTGAACCTTATCACTTAGAGGAAGGAGAAGTCGTAACAAGGTTTCC	OTU5	0	0	0	111	54	0	0	0	0	66	73	108	0	0	1	0	0	57	0	0	3	27	26	4	0	2	2	0	0	0	0	0	0	0	0	0	0	0	0	0	0	0	0	0	0	0	0	0
GTCGCTCCTACCGATTGAGTGATCCGGTGAATAACTCGGACCGATGCATTTTCCAGCTTCTGGAAGTTGCACTGGAAAGTTTAGTGAACCTTATCACTTAGAGGAAGGAAAAGTCGTAACAAGATTTCC	OTU6	0	0	4	0	0	0	0	2	12	0	0	0	2	0	0	0	0	0	0	0	0	1	0	0	0	0	0	0	0	0	0	0	0	0	0	0	0	0	0	0	0	0	0	0	0	0	0	0
GTCGCTCCTACCGATTGAGTGATCCGGTGAATAACTCGGACCGATGCATTTTCCAGCTTCTGGAAGTTGCATTGGAAAGTTTAGTGAACCTTATCACTTAGAGGAAGTAAAAGTCGTAACAAGGTTTCC	OTU7	0	0	0	0	0	0	0	3	0	0	0	0	0	0	0	0	0	0	0	1	2	0	1	0	0	1	1	0	0	0	0	0	0	0	0	0	0	0	0	0	0	0	0	0	0	0	0	0
GTCGCTCCTACCGATTGAGTGATCCGGTGAATAATTCGGACTGCTGCGGTGTCCAGTTCCTGGACCTGCTTGCGGAAAGTTTAGTGAACCTTATCACTTAGAGGAAGGAGAAGTCGTAACAAGGTTTCC	OTU8	0	0	0	0	0	0	0	0	0	0	0	0	0	0	0	0	0	0	0	0	0	0	0	0	0	0	0	0	0	0	0	0	0	0	0	0	0	0	0	0	0	0	0	0	0	0	0	0
GTCGCTCCTACCGATTGAGTGATCCGGTGAATAATTCGGACTGCAGCAATGTTTGGATCCCGAACGTTGCAGCGGAAAGTTTAGTGAACCTTATCACTTAGAGGAAGGAGAAGTCGTAACAAGGTTTCC	OTU9	0	0	0	0	0	0	0	0	0	0	0	0	8	0	0	0	0	0	0	0	0	0	0	0	0	0	0	0	0	0	0	0	0	0	0	54	0	0	0	0	0	0	0	0	1	0	0	0
GTCGCTCCTACCGATTGAGTGATTCGGTGAATAATTCGGACTGCAGCATTGTTTGGTTCCCAGACGATGCAGCGGAAAGTTTAGTGAACCTCATCACTTAGAGGAAGGAGAAGTCGTAACAAGGTTTCC	OTU10	0	0	0	0	0	0	0	0	0	0	0	0	0	0	0	0	0	0	0	0	0	0	0	0	0	0	0	0	0	0	0	0	0	0	0	0	0	0	0	0	0	0	0	0	0	0	0	0
GTCGCTCCTACCGATTGAGTGATCCGGTGAATAATTCGGACTGCAGCAGTGTTCGGTTCCTGGACGTTGCCGCGGAAAGTTTCGTGAACCTTATCACTTAGAGGAAGGAGAAGTCGTAACAAGGTTTCC	OTU11	0	0	0	0	0	0	0	0	0	0	0	0	0	0	0	0	0	0	0	0	0	0	3	0	0	0	0	0	0	0	0	0	0	0	0	0	0	0	0	0	0	0	0	0	0	0	0	0
GTCGCTCCTACCGATTGAGTGATCCGGTGAATAATTCAGACTGCAGCAGCCTTCAGTTCCTGAAAGTTGCCGCGGAAAGTTTCGTGAACCTTATCACTTAGAGGAAGGAGAAGTCGTAACAAGGTTTCC	OTU12	0	0	0	0	0	0	0	0	0	0	0	0	0	0	0	0	0	0	0	0	0	0	0	0	0	0	0	0	0	0	0	0	0	0	0	0	0	0	0	0	0	0	0	0	0	0	0	0
GTCGCTCCTACCGATTGAGTGATCCGGTGAATAATTCAGACTGCAGCAGCCTTCAGTTCCTGAAAGCTGCCGCGGAAAGTTTAGTGAACCTTATCACTTAGAGGAAGGAGAAGTCGTAACAAGGTTTCC	OTU13	0	0	0	0	0	0	0	0	0	0	0	0	0	36	0	0	0	0	0	0	0	0	0	0	0	0	0	0	0	0	0	0	0	0	0	0	0	0	0	0	0	0	0	0	0	0	0	0
GTCGCTACTACCGATTGAATGATCCGGTGAATAATTCGGACTGCAGCAGTGTTCAGTTCCTGAACGTTGCAGCGGAAAGTTTAGTGAACCTTATCACTTAGAGGAAGGAGAAGTCGTAACAAGGTTTCC	OTU14	0	0	0	0	0	0	0	0	0	0	0	0	0	0	0	0	0	0	0	0	0	0	0	0	0	0	0	0	0	0	0	0	0	0	0	0	0	0	0	0	0	0	0	0	0	0	0	0
GTCGCTCCTACCGATTGAGTGATCCGGTGAGTAATTCGGACTGCAGCAGTGTTCAGTTCCTGAACGTTGCAGCGGAAAGTTTAGCAAACCTTATCACTTAGAGGAAGGAGAAGTCGTAACAAGGTTTCC	OTU15	0	0	0	0	0	0	11	0	0	0	0	0	0	0	0	0	0	0	0	0	0	0	0	0	0	0	0	0	0	0	0	0	0	0	0	13	0	0	0	0	0	0	0	0	0	0	0	0
GTCGCTCCTACCGATTGAGTGATCCGGTGAATAATTCGGACTGCAGCAGTGTTCAGTTCCTGAACGTTGCAGTGGAAAGTTTAGTGAACCTTATCACTTAGAGGAAGGAGAAGTCGTAACAAGGTTTCC	OTU16	0	0	0	0	0	0	0	1	5	0	0	0	0	0	3	0	0	0	0	0	0	0	0	0	0	0	0	0	0	0	0	0	0	0	1	6	0	0	0	0	0	0	0	0	1	0	1	0
GTCGCTCCTACCGATTGAATGATCCGGTGAGGCCCCCGGAATGGGATCACTGCCTGGTTCGCCAGAATGAGATCCCGTGAAGCTGTCCAAACCTTATCATTTAGAGGAAGGAGAAGTCGTAACAAGGTTTCC	OTU17	0	0	1	8	76	125	0	0	0	0	0	0	0	0	0	0	1	0	13	0	0	0	0	0	0	0	1	0	0	2	2500	2643	11495	3756	17648	4470	1375	7280	4839	12978	447	3857	0	0	0	0	0	0
GTCGCTCCTACCGATTGAATGATCCGGTGAGGCCCCCGGAATGGGATCACTGCCTGGTTCGCCAGAATGAGATACCGTGAAGCTGTCCAAACCTTATCATTTAGAGGAAGGAGAAGTCGTAACAAGGTTTCC	OTU18	0	0	0	0	40	22	1	0	0	0	0	0	0	0	0	0	0	0	0	0	0	0	0	0	0	0	0	0	0	0	3	418	2311	2244	13	2	266	3	925	7	169	4	0	0	0	0	0	0
GTCGCTCCTACCGATTGAATGATCCGGTGAGGCCCCCGGAATGGAGTCACTGCCCGGTTCGCCGGAATGAGATTCTGTGAAGCTGTCCAAACCTTATCATTTAGAGGAAGGAGAAGTCGTAACAAGGTTTCC	OTU19	0	0	1	0	0	0	0	0	0	0	0	0	0	0	0	0	0	0	0	0	0	0	0	0	0	0	0	0	0	0	0	0	0	0	0	0	0	0	0	0	0	0	0	0	0	0	0	0
GTCGCTCCTACCGATTGAATGATCCGGTGAGGCCCCCGGACTGGGGCGACGCATTCGGTTCGCCGGACGCGACGCTCCGGGAAGCTGTCCAAACCTTATTATTTAGAGGAAGGAGAAGTCGTAACAAGGTTTCC	OTU20	0	0	0	0	0	0	0	0	0	0	0	0	0	0	0	0	0	0	0	0	0	0	0	0	0	0	0	0	0	0	0	0	0	0	0	0	0	0	0	0	0	0	0	0	0	0	0	0
GTCGCTCCTACCGATTGAATGATCCGGTGAGGCCCCCGGACTGCGGCGCCGCAGCTGGTTCTCCAGCCGCGACGCCGCGGGAAGCTGTCCGAACCTTATCATTTAGAGGAAGGAGAAGTCGTAACAAGGTTTCC	OTU21	0	0	0	0	0	0	0	0	0	0	0	0	0	0	0	0	0	0	0	0	0	0	0	0	0	0	0	0	0	0	0	0	0	0	0	0	0	0	0	0	0	0	0	0	0	0	0	0
GTCGCTCCTACCGATTGGATGATCCGGTGAAATTTTCGGAGATGTGGCTTCGCTGGGGCAACTCAGTTTGTCGCGTCAAAGTTGATTAAACCTTATCATCTAGAGGAAGGAGAAGTCGTAACAAGGTTTCC	OTU22	0	0	0	0	0	0	0	0	0	0	0	0	0	0	0	0	0	0	0	0	0	0	0	0	0	0	0	0	0	0	0	0	0	0	0	0	5	0	0	0	0	0	0	0	0	0	0	0
GTCGCACCTACCGATTGAATGGTTCGGTGAAATCTCCGGATTGGAGCACGCAAGCTTCACGGCGAACGTGCTTTGAGAAGTTGATTAAACCTCACTATTTAGAGGAAGGTGAAGTCGTAACAAGGTTTCC	OTU23	1	0	3	2	0	2	0	1	25	0	0	5	1	2	1	1	2	1	1	0	0	0	0	1	2	0	0	2	0	0	120	0	1	7	0	1	0	0	0	1	0	1	20369	15671	8392	12842	17060	2155
GTCGCACCTACCGATTGAATGGTTCGGTGAAATCTCCGGATTGGAGTACGCAAGCTTCACGGCGAGCGTGCTTTGAGAAGTTGATTAAACCTCACTATTTAGAGGAAGGTGAAGTCGTAACAAGGTTTCC	OTU24	0	0	0	0	0	0	0	0	0	0	0	0	0	0	0	0	0	0	0	0	0	0	0	0	0	0	0	0	0	0	0	0	0	0	0	0	0	0	0	0	0	0	0	0	0	3	0	0
GTCGCTACTACCGATTGAATGGTTCGGTGAAATCTCCGGATTGGAGCACGCAAGCTTCACGGCGAACGTGCTTTGAGAAGTTGATTAAACCTCACTATTTAGAGGAAGGTGAAGTCGTAACAAGGTTTCC	OTU25	0	0	0	0	0	0	0	0	0	0	0	0	0	0	0	0	0	0	0	0	0	0	0	0	0	0	0	0	0	0	1	0	0	0	0	0	0	0	0	0	0	0	0	0	0	0	1	0
GTCGCACCTACCGATTGAATGGTTCGGTGAAATCTCCGGATTGGAGCACGCAAGCTTCACAGCGAACGTGCTTTGAGAAGTTGATTAAACCTCACTATTTAGAGGAAGGTGAAGTCGTAACAAGGTTTCC	OTU26	0	0	0	0	0	0	0	0	0	0	0	0	0	0	0	0	0	0	0	0	0	0	0	0	0	0	0	0	0	0	0	0	0	0	0	0	0	0	0	0	0	0	84	0	0	999	1	0
GTCGCACCTACCGATTGAATGGTTCGGTGAAACCTCCGGACTGAGGCACGCGAGCTTCACGGCGAACGTGCCTCGGGAAGTTGGTTAAACCTCACTATTTAGAGGAAGGTGAAGTCGTAACAAGGTTTCC	OTU27	0	0	0	1	0	1	0	2	0	0	0	1	0	0	1	1	0	0	0	0	0	0	1	0	0	0	0	0	1	1	0	1	0	1	0	0	0	0	0	0	0	0	0	0	0	0	0	0
GTCGCACCTACCGATTGAATGGTTCGGTGAAACCTCCGGACTGGGGCACGCAAGCTTCACGGCGAACGTGCCTCGGGAAGTTGGTTAAACCTCACTATTTAGAGGAAGGTGAAGTCGTAACAAGGTTTCC	OTU28	0	0	0	1	0	0	1	0	0	0	0	0	0	1	1	0	0	0	0	0	0	0	0	1	0	0	0	0	0	0	0	0	0	0	1	0	0	0	0	0	0	0	0	0	1	0	0	0
GTCGCACCTACCGATTGAATGGTTCGGTGAAACCTCCGGACTGGGGCACGCGAGCTTCACGGCGAACGTGCCTCGGGAAGTTGGTTAAACCTCACTATTTAGAGGAAGGTGAAGTCGTAACAAGGTTTCC	OTU29	0	0	0	0	0	0	0	0	0	1	0	0	0	0	0	0	0	0	0	0	0	0	0	0	0	0	0	0	0	0	0	0	0	0	0	0	0	0	0	0	0	0	0	0	0	0	0	0
GTCGCACCTACCGATTGAATGGTTCGGTGAAACCTCCGGACTGGGGTTCGCAAGCTTCACGGCGAACGTACCTCGGGAAGTTGGTTAAACCTCACTATTTAGAGGAAGGTGAAGTCGTAACAAGGTTTCC	OTU30	0	0	0	0	0	0	0	0	0	0	0	0	0	0	0	0	0	0	0	0	0	0	0	0	0	0	0	0	0	0	0	0	0	0	0	0	0	0	0	0	1	0	0	0	0	0	0	0
GTCGCACCTACCGATTGAATGGTTCGGTGAAACCTCCGGACTGGGGTTCGCAAGCTTCACGGCGAACGTACCTTGGGAAGTTGGTTAAACCTCACTATTTAGAGGAAGGTGAAGTCGTAACAAGGTTTCC	OTU31	0	0	0	0	0	0	0	0	0	0	0	0	0	0	0	0	0	0	0	0	0	0	0	0	0	0	0	0	0	0	0	0	0	0	0	0	0	0	0	0	0	0	0	0	0	0	0	0
GTCGCACCTACCGATTGAATGGTTCGGTGAAATCTCAGGACCGCGGCACGCAAGCTTCACGGCGAACGTGCCTTGGGAATCTGATTAAACCTCACTATTTAGAGGAAGGTGAAGTCGTAACAAGGTTTCC	OTU32	0	0	0	0	0	0	0	0	0	0	0	0	0	0	0	0	0	0	0	0	0	0	0	0	0	0	0	0	0	0	0	0	0	0	0	0	0	0	0	0	0	0	0	0	0	0	0	0
GTCGCACCTACCGATTGAATGGTTCGGTGAAATCTCAGGACTGGAGCACGCAAGCTTCACGGCGAACGTGCTTCGGGAATCTGATTAAACCTCACTATTTAGAGGAAGGTGAAGTCGTAACAAGGTTTCC	OTU33	0	0	0	0	0	0	0	0	0	0	0	0	0	0	0	0	0	0	0	0	0	0	0	0	0	0	0	0	0	0	0	0	0	0	0	0	0	0	0	0	0	0	0	0	0	0	0	0
GTCGCACCTACCGATTGAATGGTCCGGTGAAGTCTCGGGATTGTGATCTGGTTCCTTTATTGGAACCTGACCACGAGAACTTGCCTAAACCTTATTATTTAGAGGAAGGTGAAGTCGTAACAAGGTTTCC	OTU34	0	0	0	0	0	0	0	0	0	0	0	0	0	0	0	0	0	0	0	0	0	0	0	0	0	0	0	0	0	0	0	0	0	0	0	0	0	0	0	0	0	0	0	0	0	0	0	0
GTCGCACCTACCGATTGAATGGTCCGGTGAGGACTCGGGATTGTGGTTTGGCTCCTTCATTGGGGCCTGACCGCGAGAACTTGTCCGAACCTTATCATTTAGAGGAAGGTGAAGTCGTAACAAGGTTTCC	OTU35	0	0	0	0	0	0	0	0	0	0	0	0	0	0	0	0	0	0	0	0	0	0	0	0	0	0	0	0	0	0	0	0	0	0	0	0	0	0	0	0	0	0	0	0	0	0	0	0
GTCGCACCTACCGATTGAATGGTCCGGTGAGGACTCGAGATTGTGGTTTGGCTCCTTTATTGGGGCCTGACCGTGAGAACTTGTCCGAACCTTATCATTTAGAGGAAGGTGAAGTCGTAACAAGGTTTCC	OTU36	0	0	0	0	0	0	0	0	0	0	0	0	0	0	0	0	0	0	0	0	0	0	0	0	0	0	0	0	0	0	0	0	0	0	0	0	0	0	0	0	0	0	0	0	0	0	0	0
GTCGCACCTACCGATTGAACGGTCCGGTGAAGTCTCGGGATTGTGGTTAGTGTCCTTCATTGGATGCTGACTGCGAGAACTTGCCTAAACCTTATCGTTTAGAGGAAGGTGAAGTCGTAACAAGGTTTCC	OTU37	0	0	0	0	0	0	0	0	0	0	0	0	0	0	0	0	0	0	0	0	0	0	0	0	0	0	0	0	0	0	0	0	0	0	0	0	0	0	0	0	0	0	0	0	0	0	0	0
GTCGCACCTACCGATTGAATGGTCCGGTGAAGCCTCGAGATTGTGGTTGGGTTCCTTTATTGGAGCCTGACTGTGAGAACTTGTCTAAACCTTATCATTTAGAGGAAGGTGAAGTCGTAACAAGGTTTCC	OTU38	0	0	0	0	0	0	0	0	0	0	0	0	0	0	0	0	0	0	0	0	0	0	0	0	0	0	0	0	0	0	0	0	0	0	0	0	0	0	0	0	0	0	0	0	0	0	0	0
GTCGCACCTACCGATTGAATGGTCCGGTGAAGCCTCGAGATTGTGGTTGGGTTCCTTTATTGAAGCCTGACTGTGAGAACTTGTCTAAACCTTATCATTTAGAGGAAGGTGAAGTCGTAACAAGGTTTCC	OTU39	0	0	0	0	0	0	0	0	0	0	0	0	0	0	0	0	0	0	0	0	0	0	0	0	0	0	0	0	0	0	0	0	0	0	0	0	0	0	0	0	0	0	0	0	0	0	0	0
GTCGCACCTACCGATTGAATGGTCCGGTGAAGCCTCGAGATTGTGGTTGGGTTCCTTTATTGGAGCCTGACCGTAAGAACTTGTCTAAACCTTATCATTTAGAGGAAGGTGAAGTCGTAACAAGGTTTCC	OTU40	0	0	0	0	0	0	0	0	0	0	0	0	0	0	0	0	0	0	0	0	0	0	0	0	0	0	0	0	0	0	0	0	0	0	0	0	0	0	0	0	0	0	0	0	0	0	0	0
GTCGCACCTACCGATTGAATGGTCCGGTGAAGCGTTGGGATTGTGGTTGGGTTCCTTTATTGGAGCCTGACCGTGAGAACTTCTCTAAACCTTATCATTTAGAGGAAGGTGAAGTCGTAACAAGGTTTCC	OTU41	0	0	0	0	0	0	0	0	0	0	0	0	0	0	0	0	0	0	0	0	0	0	0	0	0	0	0	0	0	0	0	0	0	0	0	0	0	0	0	0	0	0	0	0	0	0	0	0
GTCGCACCTACCGATTGAATGGTCCGGTGAAGCCTCGGGATTGTGGTTAGTTTCCTTTATTGGAAGTTAGTCGCGAGAACTTGTCTAAACCTTATCATTTAGAGGAAGGTGAAGTCGTAACAAGGTTTCC	OTU42	0	0	0	0	0	0	0	0	0	0	0	0	0	0	0	0	0	0	0	0	0	0	0	0	0	0	0	0	0	0	0	0	0	0	0	0	0	0	0	0	0	0	0	0	0	0	0	0
GTCGCACCTACCGATTGAATGGTCCGGTGAAGCCTCGGGATTGTGGTTGGTTTCCTTTATTGGAATCTGACCACGAGAACCTGTCTAAACCTTATCATTTAGAGGAAGGTGAAGTCGTAACAAGGTTTCC	OTU43	0	0	0	0	0	0	0	0	0	0	0	0	0	0	0	0	0	0	0	0	0	0	0	0	0	0	0	0	0	0	0	0	0	0	0	0	0	0	0	0	0	0	0	0	0	0	0	0
GTCGCACCTACCGATTGAATGGTCCGGTGAAGCCTCGGGATTGTGGTTAGTTTCCTTTATTGGAAGGTAACCACGAGAACCTGTCTAAACCTTATCATTTAGAGGAAGGTGAAGTCGTAACAAGGTTTCC	OTU44	0	0	0	0	0	0	0	0	0	0	0	0	0	0	0	0	0	0	0	0	0	0	0	0	0	0	0	0	0	0	0	0	0	0	0	0	0	0	0	0	0	0	0	0	0	0	0	0
GTCGCACCTACCGATTGAATGGTCCGGTGAAGCCTCGAGATTGTGGTCAGTTTGCTTTATTGCGAGTTGATCGCGAGAACTTGTCTAAACCTTATCATTTAGAGGAAGGTGAAGTCGTAACAAGGTCTCC	OTU45	0	0	0	0	0	0	0	0	0	0	0	0	0	0	0	0	0	0	0	0	0	0	0	0	0	0	0	0	0	0	0	0	0	0	0	0	0	0	0	0	0	0	0	0	0	0	0	0
GTCGCACCTACCGATTGAATGGTCCGGTGAAGCCTCGAGATTGTGGTCAGTTTGCTTTATTGCGAGTTGATCGCGAGAACTTGTCTAAACCTTATCATTTAGAGGAAGGTGAAGTCGTAACAAGGTTTCC	OTU46	0	0	0	0	0	0	0	0	0	0	0	0	0	0	0	0	0	0	0	0	0	0	0	0	0	0	0	0	0	0	0	0	0	0	0	0	0	0	0	0	0	0	0	0	0	0	0	0
GTCGCACCTACCGATTGAATGGTTCGGTGAGGTCTCAGGATCGTGGCTTAGCACCTTCATTGGAGCTCTGCCGTGAGAATTTGCCCAAACCTCATCATTTAGAGGAAGGTGAAGTCGTAACAAGGTTACC	OTU47	0	0	0	0	0	0	0	0	0	0	0	0	0	0	0	0	0	0	0	0	0	0	0	0	0	0	0	0	0	0	0	0	0	0	0	0	0	0	0	0	0	0	0	0	0	0	0	0
GTCGCACCTACCGATTGAATGGTTCGGTGAGGTCTCAGGATCGTGGCTTAGCACCTTCATTGGAGCTCTGCCGTGAGAATCTGCCCAAACCTCATCATTTAGAGGAAGGTGAAGTCGTAACAAGGTTACC	OTU48	0	0	0	0	0	0	0	0	0	0	0	0	0	0	0	0	0	0	0	0	0	0	0	0	0	0	0	0	0	0	0	0	0	0	0	0	0	0	0	0	0	0	0	0	0	0	0	0
GTCGCACCTACCGATTGAATGGTTCGGTGAGGTCTCAGGATCGTGGCTTAGCACCTTCATTGGAGCTCTGCCGTGAGAATTTGCCCAAACCTCATCATTTAGAGGAAGGTGAAGTCGTAACAAGGTTTCC	OTU49	0	0	0	0	0	0	0	0	0	0	0	0	0	0	0	0	0	0	0	0	0	0	0	0	0	0	0	0	0	0	0	0	0	0	0	0	0	0	0	0	0	0	0	0	0	0	0	0
GTCGCACCTACCGATTGAATGGTCCGGTGAAATTTCGGGACTGATCGTTTGGTGGTTTATTCTGCCTTACGATCGGGAACTTACTTAAACCTTATCATTTAGAGGAAGGTGAAGTCGTAACAAGGTTTCC	OTU50	0	0	0	0	0	0	0	0	0	0	0	0	0	0	0	0	0	0	0	0	0	0	0	0	0	0	0	0	0	0	0	0	0	0	0	0	0	0	0	0	0	0	0	0	0	0	0	0
GTCGCACCTACCGATTGAATGGTCCGGTGAAATTTCGGGACTGACTCTTGGTGGTTCATTCTGCCTTGAGTTGGGAACTTACTTAAACCTTATCATTTAGAGGAAGGTGAAGTCGTAACAAGGTTTCC	OTU51	0	0	0	0	0	0	0	0	0	0	0	0	0	0	0	0	0	0	0	0	0	0	0	0	0	0	0	0	0	0	0	0	0	0	0	0	0	0	0	0	0	0	0	0	0	0	0	0
GTCGCACCTACCGATTGAATGGTCCGGTGAAATTTCGGGACTGAGCGATTCTTGATTTATTTCGAGTTTTGCTTGGGAACTTACTTAAACCTTATCATTTAGAGGAAGGTGAAGTCGTAACAAGGTTTCC	OTU52	0	0	0	0	0	0	0	0	0	0	0	0	0	0	0	0	0	0	0	0	0	0	0	0	0	0	0	0	0	0	0	0	0	0	0	0	0	0	0	0	0	0	0	0	0	0	0	0
GTCGCACCTACCGATTGAATGGTCTGGTGAAATTCGGGGACTGGCCCTTGGTGGTTCATTCTGCCTTGGGCTGGGAACTGACTTGAACCCTATCATTTAGAGGAAGGTGAAGTCGTAACAAGGTTTCC	OTU53	0	0	0	0	0	0	0	0	0	0	0	0	0	0	0	0	0	0	0	0	0	0	0	0	0	0	0	0	0	0	0	0	0	0	0	0	0	0	0	0	0	0	0	0	0	0	0	0
GTCGCTCCTACCGATTGGAAGTGTTGGTGAGTTGTCAGGATTGGAACGCTGGCCCCGGTCTCCGGCGCCGCGCATCGAAAATTTCAACAAACCTGCCCTTCTAGAGGAAGGAGAAGTCGTAACAAGGTTTCC	OTU54	0	0	0	0	0	0	0	0	0	0	0	0	0	0	0	0	0	0	0	0	0	0	0	0	0	0	0	0	0	0	0	0	0	0	0	0	0	0	0	0	0	0	0	0	0	0	0	0
GTCGCTCCTACCGATTGGAAGTGTTGGTGAGTTGTCAGGATTGGAACGCTGGCACCGGTCTCCGGCGCCGCGGATCGAAAATTTCAACAAACCTGCCCTTCTAGAGGAAGGAGAAGTCGTAACAAGGTTTCC	OTU55	0	0	0	0	0	0	0	0	0	0	0	0	0	0	0	0	0	0	0	0	0	0	0	0	0	0	0	0	0	0	0	0	0	0	0	0	0	0	0	0	0	0	0	0	0	0	0	0
GTCGCTCCTACCGATTGGGTGTGCTGGTGAATTGTTGGGATTGGCCTCGTGTCGCGGTCTCCGCTGCGCTTGGCCGAAAACTTCAATAAACCCTCCCACCTAGAGGAAGGAGAAGTCGTAACAAGGTTTCC	OTU56	0	0	0	0	0	0	0	0	0	0	0	0	0	0	0	0	0	0	0	0	0	0	0	0	0	0	0	0	0	0	7	0	0	0	0	0	0	0	0	0	0	0	0	0	0	0	0	1
TTCGCTCCTACCGATTGGGTGTGCTGGTGAATTGTTGGGATTGGCCTCGTGTCGCGGTCTCCGCTGCGCTTGGCCGAAAACTTCAATAAACCCTCCCACCTAGAGGAAGGAGAAGTCGTAACAAGGTTTCC	OTU57	0	0	0	0	0	0	0	0	0	0	0	0	0	0	0	0	0	0	0	0	0	0	0	0	0	0	0	0	0	0	0	0	0	0	0	0	0	0	0	0	0	0	0	0	0	0	0	0
GTCGCTCCTACCGATTGGATGTGCTGGTGAAAAGTTCGGATTGGGAGTGGGAAGCGGCAACGTTACCTATTTCCGAGAAAATCTTTAAACCCTCCCATCTAGAGGAAGGAGAAGTCGTAACAAGGTTTCC	OTU58	0	0	0	0	0	0	0	0	0	0	0	0	0	0	0	0	0	0	0	0	0	0	0	0	0	0	0	0	0	0	0	0	0	0	0	0	0	0	0	0	0	0	0	0	0	0	0	0
GTCGCTCCTACCGATTGGATGTGCTGGTGAAAAGTTCGGATTGGGAGTGGGAGGTAGCAATACATCCCGCTTCTGAGAAAATCTTTAAACCCTCCCATCTAGAGGAAGGAGAAGTCGTAACAAGGTTTCC	OTU59	0	0	0	0	0	0	0	0	0	0	0	0	0	0	0	0	0	0	0	0	0	0	0	0	0	0	0	0	0	0	0	0	0	0	0	0	0	0	0	0	0	0	0	0	0	0	0	0
GTCGCTCCTACCGATTGGATGTGCTGGTGAAAAGTCAGGATTGGGACTGGGAGACGGCAACGTCGCCCACTTCCGAGAAAGTCTTTAAACCCTCCCATCTAGAGGAAGGAGAAGTCGTAACAAGGTTTCC	OTU60	0	0	0	0	0	0	0	0	0	0	0	0	0	0	0	0	0	0	0	0	0	0	0	0	0	0	0	0	0	0	0	0	0	0	0	0	0	0	0	0	0	0	0	0	0	0	0	0
GTCGCTCCTACCGATTGGATTGGCTGGTGAAGCGTTCGGATTGTGGGTTCGGAGCGGTTCGCCGTTCTGGGCTTGCGAGAAGTTCGTTAAACCCTCCTATCTAGAGGAAGGAGAAGTCGTAACAAGGTTTCC	OTU61	0	0	0	0	0	0	0	0	0	0	0	0	0	0	0	0	0	0	0	0	0	0	0	0	0	0	0	0	0	0	0	0	0	0	0	0	0	0	0	0	0	0	0	0	0	0	0	0
GTCGCTCCTACCGATTGGGTGTGCTGGTGAAATGTTGGGATTGGCTCCCGGAGGCGGTCTCCGCCGCTGGGCGCTAAGAACTTCATTAAACCCTCCCACCTAGAGGAAGGAGAAGTCGTAACAAGGTTTCC	OTU62	0	0	0	0	0	0	0	0	0	0	0	0	0	0	0	0	0	0	0	0	0	0	0	0	0	0	0	0	0	0	0	0	0	0	0	0	0	0	0	0	0	0	0	0	0	0	0	0
	Phototrophs	13623	1764	36030	33971	39197	25677	22392	35008	39005	44647	41284	48513	21245	27136	24593	14852	1944	8940	17460	39045	11057	40019	33217	38185	35671	29490	20147	11689	2266	747	2632	3069	13812	6012	17667	4549	1646	7288	5780	12992	617	3862	20458	15673	8401	13852	17070	2156
	Heterotrophs except for foraminifera	18	2387	70	34	99	122	4513	2856	869	32	389	114	751	57	1486	47	3378	22692	179	40	10487	3076	658	261	738	111	703	189	225	1186	32184	12607	336	10981	110	1258	17747	57	21071	21	4872	19389	9112	778	1335	100	519	4884
[truncated: 78 more columns]

## Sheet: Supplementary Table 3
Table S3. Pairwise identity of OTUs for each algal groups. More than 95 % identity is highlighted in bold. (a) Dinophyceae, (b) Haptophyceae and Cryptophyceae, (c) Pelagophyceae, (d) Other Stramenopiles, and (e) Chlorophyta. Groupings (informative taxonomic groups) are shown as hatched squares. See Fig. S2 for phylogenetic relationships of OTUs.
(a) Dinophyceae
	OTU1	OTU2	OTU3	OTU4	OTU5	OTU6	OTU7	OTU8	OTU9	OTU10	OTU11	OTU12	OTU13	OTU14	OTU15	OTU16
OTU1	1
OTU2	0.985	1
OTU3	0.954	0.938	1
OTU4	0.992	0.977	0.946	1
OTU5	0.985	0.985	0.938	0.977	1
OTU6	0.977	0.977	0.931	0.969	0.962	1
OTU7	0.985	0.969	0.938	0.977	0.969	0.977	1
OTU8	0.877	0.877	0.862	0.885	0.869	0.862	0.862	1
OTU9	0.877	0.877	0.846	0.869	0.877	0.862	0.862	0.892	1
OTU10	0.862	0.862	0.831	0.854	0.862	0.846	0.846	0.877	0.946	1
OTU11	0.885	0.885	0.854	0.877	0.885	0.869	0.869	0.923	0.946	0.931	1
OTU12	0.877	0.877	0.846	0.869	0.877	0.862	0.862	0.892	0.915	0.885	0.954	1
OTU13	0.877	0.877	0.846	0.869	0.877	0.862	0.862	0.892	0.915	0.892	0.938	0.985	1
OTU14	0.885	0.885	0.869	0.877	0.885	0.869	0.869	0.915	0.946	0.915	0.954	0.938	0.938	1
OTU15	0.877	0.877	0.846	0.869	0.877	0.862	0.862	0.908	0.938	0.908	0.946	0.931	0.931	0.962	1
OTU16	0.908	0.908	0.877	0.9	0.908	0.892	0.892	0.923	0.954	0.923	0.962	0.946	0.946	0.977	0.969	1
(b) Haptophyceae and Cryptophyceae
	OTU17	OTU18	OTU19	OTU20	OTU21	OTU22
OTU17	1
OTU18	0.992	1
OTU19	0.955	0.955	1
OTU20	0.511	0.511	0.511	1
OTU21	0.474	0.474	0.474	0.911	1
OTU22	0.447	0.439	0.455	0.447	0.432	1
(c) Pelagophyceae
	OTU23	OTU24	OTU25	OTU26	OTU27	OTU28	OTU29	OTU30	OTU31	OTU32	OTU33
OTU23	1
OTU24	0.985	1
OTU25	0.985	0.969	1
OTU26	0.992	0.977	0.977	1
OTU27	0.931	0.916	0.916	0.924	1
OTU28	0.947	0.931	0.931	0.939	0.985	1
OTU29	0.939	0.924	0.924	0.931	0.992	0.992	1
OTU30	0.924	0.924	0.908	0.916	0.962	0.977	0.969	1
OTU31	0.931	0.931	0.916	0.924	0.954	0.969	0.962	0.992	1
OTU32	0.931	0.916	0.916	0.924	0.931	0.939	0.931	0.916	0.924	1
OTU33	0.954	0.939	0.939	0.947	0.931	0.947	0.939	0.924	0.916	0.962	1
(d) Other Stramenopiles
	OTU34	OTU35	OTU36	OTU37	OTU38	OTU39	OTU40	OTU41	OTU42	OTU43	OTU44	OTU45	OTU46	OTU47	OTU48	OTU49	OTU50	OTU51	OTU52	OTU53
OTU34	1
OTU35	0.901	1
OTU36	0.893	0.977	1
OTU37	0.901	0.893	0.87	1
OTU38	0.916	0.916	0.939	0.908	1
OTU39	0.908	0.908	0.931	0.901	0.992	1
OTU40	0.916	0.916	0.939	0.893	0.985	0.977	1
OTU41	0.908	0.908	0.916	0.885	0.962	0.954	0.962	1
OTU42	0.901	0.885	0.878	0.908	0.916	0.908	0.916	0.908	1
OTU43	0.931	0.901	0.893	0.908	0.939	0.931	0.939	0.931	0.939	1
OTU44	0.916	0.885	0.878	0.908	0.916	0.908	0.916	0.908	0.962	0.969	1
OTU45	0.885	0.87	0.878	0.878	0.901	0.901	0.901	0.878	0.939	0.908	0.916	1
OTU46	0.893	0.878	0.885	0.885	0.908	0.908	0.908	0.885	0.947	0.916	0.924	0.992	1
OTU47	0.824	0.863	0.855	0.817	0.832	0.824	0.832	0.824	0.824	0.802	0.802	0.771	0.779	1
OTU48	0.817	0.855	0.847	0.809	0.824	0.817	0.824	0.817	0.817	0.809	0.809	0.763	0.771	0.992	1
OTU49	0.832	0.87	0.863	0.824	0.84	0.832	0.84	0.832	0.832	0.809	0.809	0.779	0.786	0.992	0.985	1
OTU50	0.802	0.779	0.771	0.779	0.779	0.779	0.771	0.779	0.794	0.771	0.779	0.779	0.786	0.733	0.725	0.74	1
OTU51	0.45	0.434	0.426	0.434	0.45	0.442	0.434	0.442	0.473	0.442	0.442	0.45	0.442	0.434	0.434	0.434	0.481	1
OTU52	0.809	0.763	0.771	0.771	0.779	0.779	0.779	0.786	0.809	0.786	0.794	0.817	0.824	0.74	0.733	0.748	0.901	0.465	1
OTU53	0.45	0.434	0.426	0.434	0.45	0.442	0.434	0.45	0.442	0.442	0.426	0.434	0.426	0.419	0.419	0.419	0.457	0.922	0.45	1
(e) Chlorophyta
	OTU54	OTU55	OTU56	OTU57	OTU58	OTU59	OTU60	OTU61	OTU62
OTU54	1
OTU55	0.985	1
OTU56	0.523	0.53	1
OTU57	0.515	0.523	0.992	1
OTU58	0.466	0.458	0.55	0.542	1
OTU59	0.481	0.473	0.519	0.511	0.908	1
OTU60	0.496	0.496	0.534	0.527	0.924	0.893	1
OTU61	0.699	0.699	0.5	0.492	0.519	0.519	0.466	1
OTU62	0.5	0.508	0.871	0.864	0.565	0.542	0.565	0.523	1

## Sheet: Supplementary Table 4
Table S4. Results of multiple comparison for diversity indecies. (a) Shannon index, (b) rarefied richness, and (c) distance to centroid. P-values obtained by Nemenyi test are shown. Values less than 0.05 are highlighted in bold red.
(a) Shannon index
	O. universa	T. sacculifer	G. conglobatus	G. tenellus	G. elongatus	G. ruber albus	G. ruber ruber	G. rubescens	G. radians	G. siphonifera Type II	T. humilis	N. dutertrei	G. cultrata	G. glutinata	G. uvula	C. nitida	G. bulloides	N. pachyderma
O. universa	－
T. sacculifer	0.931979	－
G. conglobatus	0.964747	1	－
G. tenellus	1	0.99997	0.999969	－
G. elongatus	0.993424	1	1	0.999999	－
G. ruber albus	0.99999	0.999766	0.999907	1	0.999998	－
G. ruber ruber	1	0.751169	0.917864	1	0.987964	0.999985	－
G. rubescens	0.734228	0.999982	1	0.992135	1	0.974306	0.527897	－
G. radians	0.496674	0.999334	1	0.975801	1	0.85442	0.135852	1	－
G. siphonifera Type II	0.999237	0.999996	0.999998	1	1	1	0.997289	0.992437	0.912759	－
T. humilis	0.634033	0.999972	1	0.989995	1	0.944805	0.293668	1	1	0.978755	－
N. dutertrei	0.961586	1	1	0.999995	1	0.999966	0.848514	0.999921	0.997414	1	0.999832	－
G. cultrata	0.968457	1	1	0.999997	1	0.999981	0.877786	0.999917	0.99778	1	0.999839	1	－
G. glutinata	0.999181	0.998446	0.999911	1	1	1	0.994861	0.947183	0.361217	1	0.761773	0.999879	0.999954	－
G. uvula	0.947902	1	1	0.999948	1	0.999797	0.863006	1	1	0.999994	1	1	1	0.999674	－
C. nitida	0.0485386	0.334325	0.936126	0.409788	0.963953	0.108774	0.00305715	0.999581	0.93671	0.110378	0.962406	0.277708	0.305237	0.00557045	0.856327	－
G. bulloides	0.259406	0.9426	0.999903	0.864474	0.999921	0.549487	0.040728	1	1	0.608989	1	0.903379	0.915006	0.10104	0.999475	0.999686	－
N. pachyderma	0.0389814	0.309175	0.871894	0.329972	0.917984	0.0956472	0.00365316	0.996487	0.878163	0.105164	0.912919	0.258275	0.277444	0.0113006	0.768998	1	0.996391	－
(b) Rarefied richness
	O. universa	T. sacculifer	G. conglobatus	G. tenellus	G. elongatus	G. ruber albus	G. ruber ruber	G. rubescens	G. radians	G. siphonifera Type II	T. humilis	N. dutertrei	G. cultrata	G. glutinata	G. uvula	C. nitida	G. bulloides	N. pachyderma
O. universa
T. sacculifer	0.933824	－
G. conglobatus	0.998677	1	－
G. tenellus	0.998228	1	1	－
G. elongatus	0.980762	1	1	1	－
G. ruber albus	0.999999	0.998158	1	0.999999	0.999779	－
G. ruber ruber	1	0.973287	0.999976	0.999948	0.997204	1	－
G. rubescens	0.916378	1	1	1	1	0.995541	0.969967	－
G. radians	0.965409	1	1	1	1	0.999696	0.99079	1	－
G. siphonifera Type II	1	0.977821	0.999997	0.999991	0.998804	1	1	0.979572	0.99368	－
T. humilis	0.322763	0.976224	0.986523	0.999578	0.999999	0.511649	0.274496	0.999999	0.892236	0.214568	－
N. dutertrei	0.999999	0.939016	0.999994	0.999985	0.998116	1	1	0.96579	0.978283	1	0.0988349	－
G. cultrata	0.996403	1	1	1	1	1	0.999868	0.999979	1	0.999975	0.75061	0.999907	－
G. glutinata	0.999957	0.961796	1	0.999999	0.999539	1	1	0.983942	0.98991	1	0.0804924	1	0.999996	－
G. uvula	0.970511	1	1	1	1	0.99968	0.994279	1	1	0.997093	0.99902	0.993924	1	0.998303	－
C. nitida	0.451756	0.99699	0.996858	0.999938	1	0.695393	0.444559	1	0.976739	0.397588	1	0.242256	0.907179	0.237008	0.999908	－
G. bulloides	0.904163	1	1	1	1	0.995126	0.952265	1	1	0.956885	0.993696	0.89601	0.999995	0.925772	1	0.999475	－
N. pachyderma	0.081018	0.549754	0.711737	0.935479	0.992309	0.131724	0.054471	0.989224	0.352351	0.0377878	0.9999	0.0154058	0.234526	0.0129905	0.857571	0.999479	0.680274	－
(c) Distance to centroid
	O. universa	T. sacculifer	G. conglobatus	G. tenellus	G. elongatus	G. ruber albus	G. ruber ruber	G. rubescens	G. radians	G. siphonifera Type II	T. humilis	N. dutertrei	G. cultrata	G. glutinata	G. uvula	C. nitida	G. bulloides	N. pachyderma
O. universa	－
T. sacculifer	1	－
G. conglobatus	1	1	－
G. tenellus	0.999999	1	1	－
G. elongatus	1	1	1	1	－
G. ruber albus	1	0.999212	1	0.999779	1	－
G. ruber ruber	1	0.999313	1	0.999801	1	1	－
G. rubescens	1	1	1	1	1	0.999921	0.999931	－
G. radians	0.999027	0.999966	0.999887	1	0.999999	0.885182	0.890992	1	－
G. siphonifera Type II	1	1	1	1	1	0.999998	0.999999	1	0.998952	－
T. humilis	0.999984	1	1	1	1	0.992257	0.992943	1	1	0.999999	－
N. dutertrei	0.997434	0.999731	0.999523	1	0.999993	0.839807	0.846644	1	1	0.996525	1	－
G. cultrata	0.920649	0.867383	0.945042	0.999987	0.995413	0.358516	0.367215	0.998029	0.999503	0.787251	0.993991	0.999989	－
G. glutinata	0.999943	1	0.999999	1	1	0.969003	0.971361	1	1	0.999988	1	1	0.964762	－
G. uvula	0.999921	1	0.999997	1	1	0.989057	0.989869	1	1	0.999992	1	1	0.999964	1	－
C. nitida	0.836623	0.731433	0.86656	0.999734	0.980357	0.250058	0.256812	0.987586	0.992166	0.638592	0.96589	0.999292	1	0.883214	0.999079	－
G. bulloides	0.112784	0.00213445	0.0715972	0.730627	0.34806	0.000940973	0.000997471	0.262772	0.0396463	0.00414462	0.0435176	0.150075	0.801859	0.00245216	0.374546	0.984447	－
N. pachyderma	0.378574	0.174354	0.369869	0.940676	0.701342	0.0374693	0.0388612	0.694801	0.597615	0.145812	0.485263	0.78694	0.995809	0.27445	0.843438	0.999934	1	－

## Sheet: Supplementary Table 5
Table S5. Results of light curve experiments for each specimens.
	ID	Cruise	Stn	Depth	PAR	Fq'/Fm'	rETR	α	Ek	rETRmax
Dinophyceae	sac1	KH-17-4	tap1	Surface	0	0.559107	0
(Trilobatus sacculifer)					10	0.478805	4.78805
					20	0.475809	9.51617
					40	0.517249	20.6899
					60	0.502339	30.1403
					80	0.482076	38.5661
					100	0.458481	45.8481
					150	0.492892	73.9339
					200	0.486053	97.2106
					250	0.4435	110.875
					300	0.393231	117.969
					500	0.354682	177.341
					1000	0.129625	129.625	0.555527	275.734	153.172
	sac2	KH-17-4	tap1	Surface	0	0.517333	0
					10	0.482714	4.82714
					20	0.49174	9.83481
					40	0.478943	19.1577
					60	0.49854	29.9124
					80	0.429057	34.3246
					100	0.483577	48.3577
					150	0.446854	67.0282
					200	0.432784	86.5567
					250	0.375184	93.796
					300	0.357072	107.121
					500	0.212889	106.445
					1000	0.152266	152.266	0.466446	294.962	137.573
	sac3	KH-17-4	St11	100-50	0	0.508531	0
					10	0.41629	4.1629
					20	0.438562	8.77124
					40	0.432276	17.2911
					60	0.43636	26.1816
					80	0.390444	31.2355
					100	0.420335	42.0335
					150	0.408957	61.3436
					200	0.360815	72.1629
					250	0.371334	92.8335
					300	0.337982	101.394
					500	0.21269	106.345
					1000	0.106769	106.769	0.467172	236.687	110.573
	sac4	KH-17-4	St11	50-20	0	0.564434	0
					10	0.470504	4.70504
					20	0.486128	9.72255
					40	0.466037	18.6415
					60	0.477582	28.6549
					80	0.451985	36.1588
					100	0.424525	42.4525
					150	0.401711	60.2566
					200	0.3886	77.72
					250	0.387635	96.9088
					300	0.342224	102.667
					500	0.246941	123.47
					1000	0.143226	143.226	0.443886	316.207	140.339
	sac5	M140	22413	20–0	0	0.549	0
					10	0.513	5.13
					20	0.513	10.26
					40	0.501	20.04
					60	0.498	29.88
					80	0.485	38.8
					100	0.489	48.9
					150	0.463	69.45
					200	0.457	91.4
					250	0.414	103.5
					300	0.402	120.6
					1000	0.234	234	0.457351	328.13	150.038
	sac10	M140	22413	40–20	0	0.571	0
					10	0.527	5.27
					40	0.494	19.76
					60	0.497	29.82
					80	0.482	38.56
					100	0.453	45.3
					150	0.43	64.5
					200	0.397	79.4
					250	0.372	93
					300	0.353	105.9
					500	0.288	144
					1000	0.146	146	0.368112	479.029	175.666
	sac6	M140	22413	20–0	0	0.569	0
					10	0.566	5.66
					20	0.527	10.54
					40	0.521	20.84
					60	0.511	30.66
					80	0.495	39.6
					100	0.486	48.6
					150	0.433	64.95
					200	0.402	80.4
					250	0.342	85.5
					300	0.323	96.9
					500	0.237	118.5
					1000	0.13	130	0.472597	420.743	198.524
	sac9	M140	22413	40–20	0	0.528	0
					10	0.518	5.18
					20	0.488	9.76
					40	0.512	20.48
					60	0.481	28.86
					80	0.501	40.08
					100	0.454	45.4
					150	0.417	62.55
					200	0.375	75
					250	0.341	85.25
					300	0.306	91.8
					500	0.213	106.5
					1000	0.096	96	0.459954	531.609	242.79
	sac7	M140	22413	20–0	0	0.522	0
					10	0.484	4.84
					20	0.502	10.04
					40	0.482	19.28
					60	0.47	28.2
					80	0.476	38.08
					100	0.45	45
					150	0.4	60
					200	0.355	71
					250	0.334	83.5
					300	0.296	88.8
					500	0.191	95.5
					1000	0.135	135	0.465168	270.945	126.031
	sac12	M140	22413	40–20	0	0.562	0
					10	0.558	5.58
					20	0.497	9.94
					40	0.548	21.92
					60	0.54	32.4
					80	0.51	40.8
					100	0.518	51.8
					150	0.4	60
					200	0.345	69
					250	0.364	91
					300	0.328	98.4
					500	0.211	105.5
					1000	0.184	184	0.411456	294.101	121.001
	sac13	M140	22417	20–0	0	0.558	0
					10	0.547	5.47
					20	0.532	10.64
					40	0.517	20.68
					60	0.51	30.6
					80	0.499	39.92
					100	0.487	48.7
					150	0.471	70.65
					200	0.448	89.6
					250	0.424	106
					300	0.393	117.9
					500	0.322	161
					1000	0.198	198	0.497742	203.923	101.501
Haptophyceae	siphI1	KH-17-4	St11	50-20	0	0.46898	0
(Globugerinella siphonifera Type I)					10	0.422283	4.22283
					20	0.43253	8.6506
					40	0.440682	17.6273
					60	0.415286	24.9172
					80	0.399564	31.9651
					100	0.377979	37.7979
					150	0.3681	55.215
					200	0.338972	67.7945
					250	0.334171	83.5427
					300	0.299643	89.893
					500	0.248713	124.357
					1000	0.149583	149.583	0.369866	405.377	149.752
	siphI12	KH-17-4	St11	100-0	0	0.512958	0
					10	0.447828	4.47828
					20	0.4516	9.032
					40	0.430002	17.2001
					60	0.415607	24.9364
					80	0.401581	32.1265
					100	0.412409	41.2409
					150	0.385486	57.8229
					200	0.35585	71.17
					250	0.343302	85.8255
					300	0.322848	96.8545
					500	0.251773	125.886
					1000	0.142932	142.932	0.399869	357.92	143.056
	siph18	M140	22412	80–60	0	0.551	0
					10	0.468	4.68
					20	0.498	9.96
					40	0.446	17.84
					60	0.448	26.88
					80	0.419	33.52
					100	0.424	42.4
					150	0.398	59.7
					200	0.304	60.8
					250	0.311	77.75
					300	0.264	79.2
					500	0.184	92
					1000	0.095	95	0.430626	216.359	93.1694
	siph28	M140	22417	60–40	0	0.561	0
					10	0.502	5.02
					20	0.526	10.52
					40	0.535	21.4
					60	0.497	29.82
					80	0.475	38
					100	0.477	47.7
					150	0.459	68.85
					200	0.36	72
					250	0.4	100
					300	0.296	88.8
					500	0.253	126.5
					1000	0.105	105	0.499148	229.292	114.45
	siph29	M140	22417	20–0	0	0.55	0
					10	0.515	5.15
					20	0.51	10.2
					40	0.493	19.72
					60	0.473	28.38
					80	0.455	36.4
					100	0.458	45.8
					150	0.388	58.2
					200	0.351	70.2
					250	0.311	77.75
					300	0.317	95.1
					500	0.207	103.5
					1000	0.089	89	0.475245	204.921	97.3874
Pelagophyceae	mena3	KH-17-4	St11	100-0	0	0.508589	0
(Globorotalia cultrata)					10	0.481106	4.81106
					20	0.459852	9.19704
					40	0.465429	18.6172
					60	0.446154	26.7692
					80	0.44154	35.3232
					100	0.430333	43.0333
					150	0.399301	59.8951
					200	0.358596	71.7192
					250	0.357284	89.3209
					300	0.307626	92.2878
					500	0.218941	109.471
					1000	0.0976598	97.6598	0.46866	224	104.98
	mena4	KH-17-4	St11	100-0	0	0.523983	0
					10	0.471123	4.71123
					20	0.480549	9.61099
					40	0.440188	17.6075
					60	0.447849	26.8709
					80	0.42798	34.2384
					100	0.432559	43.2559
					150	0.393342	59.0013
					200	0.376034	75.2069
					250	0.313887	78.4718
					300	0.296447	88.934
					500	0.215422	107.711
					1000	0.0998913	99.8913	0.46866	224	104.98
	mena112	M140	Stn22412	40–20	0	0.522	0
					10	0.489	4.89
					20	0.463	9.26
					40	0.445	17.8
					60	0.427	25.62
					80	0.397	31.76
					100	0.404	40.4
					150	0.365	54.75
					200	0.318	63.6
					250	0.324	81
					300	0.302	90.6
					500	0.193	96.5
					1000	0.102	102	0.418895	243.395	101.956
	mena116	M140	22413	40–20	0	0.524	0
					10	0.488	4.88
					20	0.474	9.48
					40	0.462	18.48
					60	0.445	26.7
					80	0.445	35.6
					100	0.415	41.5
					150	0.431	64.65
					200	0.389	77.8
					250	0.369	92.25
					300	0.348	104.4
					500	0.28	140
					1000	0.172	172	0.416976	412.894	171.927
	mena117	M140	22413	40–20	0	0.495	0
					10	0.423	4.23
					20	0.445	8.9
					40	0.415	16.6
					60	0.369	22.14
					80	0.366	29.28
					100	0.319	31.9
					150	0.329	49.35
					200	0.256	51.2
					250	0.2485	55.5
					250	0.275	68.75
					300	0.244	73.2
					500	0.162	81
					1000	0.074	74	0.360021	216.427	77.9182
	mena118	M140	22413	40–20	0	0.507	0
					10	0.456	4.56
					20	0.421	8.42
					40	0.387	15.48
					60	0.441	26.46
					80	0.401	32.08
					100	0.41	41
					150	0.374	56.1
					200	0.366	73.2
					250	0.346	86.5
					300	0.306	91.8
					500	0.241	120.5
					1000	0.129	129	0.408765	317.117	129.606
	mena141	M140	22414	40–20	0	0.597	0
					10	0.538	5.38
					20	0.516	10.32
					40	0.515	20.6
					60	0.457	27.42
					80	0.468	37.44
					100	0.481	48.1
					150	0.461	69.15
					200	0.361	72.2
					250	0.321	80.25
					300	0.291	87.3
					500	0.244	122
					1000	0.125	125	0.436097	284.084	123.882
	mena143	M140	22414	40–20	0	0.565	0
					10	0.519	5.19
					20	0.46	9.2
					40	0.464	18.56
					60	0.409	24.54
					80	0.462	36.96
					100	0.502	50.2
					150	0.412	61.8
					200	0.4	80
					250	0.375	93.75
					300	0.312	93.6
					500	0.189	94.5
					1000	0.059	59	0.56456	153.065	86.4147
Prasinophyceae	niti1	KH-17-4	tap1	Surface	0	0.351477	0
(Candeina nitida)					10	0.311119	3.11119
					20	0.379556	7.59111
					40	0.331059	13.2424
					60	0.309894	18.5936
					80	0.357367	28.5893
					100	0.373367	37.3367
					150	0.360979	54.1468
					200	0.304379	60.8759
					250	0.301205	75.3012
					300	0.287772	86.3315
					500	0.237035	118.517
					1000	0.196968	196.968	0.303041	726.526	213.192
	niti2*	KH-17-4	St11	100-50	0	0.411	0
					10	0.415784	4.15784
					20	0.387741	7.75483
					40	0.37511	15.0044
					60	0.334779	20.0867
					80	0.336014	26.8811
					100	0.307409	30.7409
					150	0.336946	50.5418
					200	0.277903	55.5806
					250	0.243008	60.7519
					300	0.250982	75.2947
					500	0.185537	92.7687
					1000	0.188513	188.513	0.245858	971.209	217.974
	niti4	KH-17-4	tap4	Surface	0	0.503987	0
					10	0.47525	4.7525
					20	0.471247	9.42494
					40	0.475693	19.0277
					60	0.490099	29.406
					80	0.46925	37.54
					100	0.440301	44.0301
					150	0.403574	60.5361
					200	0.414782	82.9564
					250	0.398743	99.6857
					300	0.384119	115.236
					500	0.305257	152.628
					1000	0.166537	166.537	0.459171	370.912	170.208

## Sheet: Supplementary Table 6
		Table S6. Foraminiferal sequences obtained in this study. The 49E hypervariable regions are highlighted in red, and their identity (%) are shown with references. When the identical sequences are curated in the TARA Ocean database, those information are shown with TARA metabarcode IDs.
		Foraminiferal sequences (49E sequece is highlighted in red)		Identity based on the 49E region					Information from TARA database
				Reference	Identitiy (%)		Species/genotype		md5sum	lineage	pid	sequence	refs	cid
sac	197	GTCGCTCTTACCAATTGAACAGCACTACGAGTTTAAAGGCCCGAGAAATTGGAAATTTAGTCAAACAGTGCTGTTTAAAGGAAAGAGAAGTCGTAACAAGGCATCT		AB263459_49E	100	(30/30)	Trilobatus sacculifer		543d4329bffbbb22e59d34decd24aefb	Eukaryota|Rhizaria|Foraminifera|Rotaliida|Globigerinacea|Globigerinidae|Globigerinoides|Globigerinoides+sacculifer	100	gtcgctcttaccaattgaacagcactacgagtttaaaggcccgagaaattggaaatttagtcaaacagtgctgtttaaaggaaagagaagtcgtaacaaggcatct	AB263459.1.1046_U,AB263460.1.1046_U,AB263461.1.1047_U,AB468875.1.1035_U,AB468876.1.1035_U,AB468878.1.1035_U,AB468879.1.1035_U,AB468881.1.1035_U,Z83963.1.1035_U	641
sac	637	GTCGCTCTTACCAATTGAACAGCACTACGAGTTTAAAGGCCCGAGAAATTGGAAATTTAGTCAAACAGTGCTGTTTAAAGGAAAGAGAAGTCGTAACAAGGTTTCC		AB263459_49E	100	(30/30)	Trilobatus sacculifer		a52da6fcf9458d607c8313b0fec76fbe	Eukaryota|Rhizaria|Foraminifera|Rotaliida|Globigerinacea|Globigerinidae|Globigerinoides|Globigerinoides+sacculifer	97.17	gtcgctcttaccaattgaacagcactacgagtttaaaggcccgagaaattggaaatttagtcaaacagtgctgtttaaaggaaagagaagtcgtaacaaggtttcc	AB263459.1.1046_U,AB263460.1.1046_U,AB263461.1.1047_U,AB468875.1.1035_U,AB468876.1.1035_U,AB468877.1.1035_U,AB468878.1.1035_U,AB468879.1.1035_U,AB468881.1.1035_U,Z83963.1.1035_U,Z83964.1.1033_U	4
cong	219	GTCGCTCTTACCGATGACTTTGACTGTGAGTAGGCTGGATCGAAATGGGAAAGCTGTCAAACAGTTAGAGTTAAAGGAAAGAGAAGTCGTAACAAGGCATCA		AB263465_49E	100	(27/27)	Globigerinodes conglobatus		c84bc9cfbef7c40352e179b4689237cc	Eukaryota|Rhizaria|Foraminifera|Rotaliida|Globigerinacea|Globigerinidae|Globigerinoides|Globigerinoides+conglobatus	100	gtcgctcttaccgatgactttgactgtgagtaggctggatcgaaatgggaaagctgtcaaacagttagagttaaaggaaagagaagtcgtaacaaggcatca	AB263466.1.1048_U,AB468888.1.1047_U	1648
cong	220	GTCGCTCTTACCGATGACTTTGACTGTGAGTAGGCTGGACCGTAATGGGAAAGCTGTCAAACAGTTAGAGTTAAAGGAAAGAGAAGTCGTAACAAGGCATCA		MN384206_49E	100	(27/27)	Globigerinoides conglobatus		a73756c923bd1f94de0ce8cb5d21b5eb	Eukaryota|Rhizaria|Foraminifera|Rotaliida|Globigerinacea|Globigerinidae|Globigerinoides|Globigerinoides+conglobatus	98.04	gtcgctcttaccgatgactttgactgtgagtaggctggaccgtaatgggaaagctgtcaaacagttagagttaaaggaaagagaagtcgtaacaaggcatca	AB263466.1.1048_U,AB468888.1.1047_U	1509
tene	403	GTCGCTCTTACCGATGACTTTGGCTGTGAGTAGGACTGACCGGATTGTACAAAATTTGGGAAATCCGTCGAACAGTTAGAGTTAAAGGAAAGAGAAGTCGTAACAAGGCATCA		MN384216_49E	100	(38/38)	Globigerinoides tenellus		eeeaa47144f841ffe5482b04b7660bbc	Eukaryota|Rhizaria|Foraminifera|Rotaliida|Globigerinacea|Globigerinidae|Globigerinoides|Globigerinoides+ruber	89.38	gtcgctcttaccgatgactttggctgtgagtaggactgaccggattgtacaaaatttgggaaatccgtcgaacagttagagttaaaggaaagagaagtcgtaacaaggcatca	EU012452.1.1030_U,EU012453.1.1033_U,EU012454.1.1030_U,EU012463.1.1032_U,EU012464.1.1032_U,EU012465.1.1031_U,EU012466.1.1031_U,EU012472.1.1032_U,EU012473.1.1032_U,EU012474.1.1031_U,EU012475.1.1032_U,EU012476.1.1032_U,EU012477.1.1013_U,EU012478.1.1032_U,EU012479.1.1032_U,EU012481.1.1032_U,EU012482.1.1032_U,EU012483.1.1032_U,EU012484.1.1030_U	1265
elongatus	213	GTCGCTCTTACCGATGACTTTGACTGTGAGTAGGACTGACCGTTTATCGGGAAATCCGTCGAACAGTTAGAGTTAAAGGAAAGAGAAGTCGTAACAAGGCATCA		EU012463_49E	100	(29/29)	Globigerinoides elongatus		8b1a85fe0109d06d36cecc6b5caeb2c2	Eukaryota|Rhizaria|Foraminifera|Rotaliida|Globigerinacea|Globigerinidae|Globigerinoides|Globigerinoides+ruber	100	gtcgctcttaccgatgactttgactgtgagtaggactgaccgtttatcgggaaatccgtcgaacagttagagttaaaggaaagagaagtcgtaacaaggcatca	EU012452.1.1030_U,EU012453.1.1033_U,EU012454.1.1030_U,EU012463.1.1032_U,EU012464.1.1032_U,EU012465.1.1031_U,EU012466.1.1031_U,EU012472.1.1032_U,EU012473.1.1032_U,EU012474.1.1031_U,EU012475.1.1032_U,EU012476.1.1032_U,EU012477.1.1013_U,EU012478.1.1032_U,EU012479.1.1032_U,EU012481.1.1032_U,EU012482.1.1032_U,EU012483.1.1032_U,EU012484.1.1030_U	1954
rubw	198	GTCGCTCTTACCGATGGCTGTGTGTGTGAGTAAGACAGACTGTTAAGAGGGAAATTTGTCGAATGCATTTGGCTAAAGGAAAGAGAAGTCGTAACAAGGCATCA		AB263464_49E	100	(29/29)	Globigerinoides ruber Ia		NA	NA	NA	NA	NA	NA
rubp	199	GTCGCTCTTACCGATGGCTTTGGCTGCGAGTAAAAGGGACTTTCGTTTTGGAACTTTGTCGAACAGATGGGGCTAAAGGAAAGAGAAGTCGTAACAAGGCATCA		FM865979_49E	100	(29/29)	Globigerinoides ruber pink		e0127f8eeb646a8000a6ff11041866e9	Eukaryota|Rhizaria|Foraminifera|Rotaliida|Globigerinacea|Globigerinidae|Globigerinoides|Globigerinoides+ruber	100	gtcgctcttaccgatggctttggctgcgagtaaaagggactttcgttttggaactttgtcgaacagatggggctaaaggaaagagaagtcgtaacaaggcatca	Z83966.1.1003_U	3301
rubes	200	GTCGCTCTCACCAATGAGCTTGAGTGTGAGTAGGTCAGACTGAGTAATTATTTACTTGGGAAATCTGTCAAACACTCAAATTTAAAGGAGAGAGAAGTCGTAACAAGGCATCA		JQ799894_49E	100	(38/38)	Globoturborotalita rubescens		761a4f98cc8d0c08ed6c1f1c9f0f3830	Eukaryota|Rhizaria|Foraminifera|Rotaliida|Globigerinacea|Globigerinidae|Globoturborotalita|Globoturborotalita+rubescens	84.96	gtcgctctcaccaatgagcttgagtgtgagtaggtcagactgagtaattatttacttgggaaatctgtcaaacactcaaatttaaaggagagagaagtcgtaacaaggcatca	JQ799894.1.999_U	3667
siph_Ia=radians	196	GTCGCTCTTACCGATGAATTGTACTGTGAGTTTGCAGGACCGAACCCATTTTTGGGTTTGGAAATGCAGTCAAACAGTACGATTTAAAGGAAAGAGAAGTCGTAACAAGGCATCA		AJ390579_49E	100	(40/40)	Globigerinella siphonifera Ia = G. radians		cdfe4c9f69c4490a9ecd8fd61c44731f	Eukaryota|Rhizaria|Foraminifera|Rotaliida|Globigerinacea|Globigerinidae|Globigerinella|Globigerinella+siphonifera	99.13	gtcgctcttaccgatgaattgtactgtgagtttgcaggaccgaacccatttttgggtttggaaatgcagtcaaacagtacgatttaaaggaaagagaagtcgtaacaaggcatca	Z69602.1.1059_U,Z83959.1.1057_U	3222
siph_Ia=radians	427	GTCGCTCTTACCGATGAATTGTACTGTGAGTTTGCAGGACCGAACCCATTTTTGGGTTTGGAAATGCAGTCAAACAGTACGATTTAAAGGAAAGAGAAGTCGTAACAAGGTTTCC		AJ390579_49E	100	(40/40)	Globigerinella siphonifera Ia = G. radians		04469b11f1814fc88a4629cf662119e5	Eukaryota|Rhizaria|Foraminifera|Rotaliida|Globigerinacea|Globigerinidae|Globigerinella|Globigerinella+siphonifera	97.39	gtcgctcttaccgatgaattgtactgtgagtttgcaggaccgaacccatttttgggtttggaaatgcagtcaaacagtacgatttaaaggaaagagaagtcgtaacaaggtttcc	Z69602.1.1059_U,Z83959.1.1057_U	30
siph_IIb	195	GTCGCTCTTACCGATGAATTTCCCTGTGAGTTTGAAGGACTGATGGTTGCAAAATCATTGGAAATTCTGTCAAACAGCGAGATTTAAAGGAAAGAGAAGTCGTAACAAGGCATCA		AF102227_49E	100	(40/40)	Globigerinella siphonifera IIa		9b82ff5f1779990607131c33d09a91c3	Eukaryota|Rhizaria|Foraminifera|Rotaliida|Globigerinacea|Globigerinidae|Globigerinella	100	gtcgctcttaccgatgaatttccctgtgagtttgaaggactgatggttgcaaaatcattggaaattctgtcaaacagcgagatttaaaggaaagagaagtcgtaacaaggcatca	AB263454.1.1052_U,AB468870.1.1040_U,Z83960.1.1039_U	2289
dut	214	GTCGCTCTTACCGATGAACTTCTTTGTGAGTCTAAGGGACTGGGTTAATCTGTAATTCTATTATGGATATACCTATGGAAACTTATACGAACAATGTGGTTTAAAGGAAAGAGAAGTCGTAACAAGGCAACA		AY241707_49E	100	(57/57)	Neogloboquadrina dutertrei Ib		a73b9884300671cd368bb71fc6a0b54f	Eukaryota|Rhizaria|Foraminifera|Rotaliida|Globigerinacea|Globorotaliidae|Neogloboquadrina|Neogloboquadrina+dutertrei	99.25	gtcgctcttaccgatgaacttctttgtgagtctaagggactgggttaatctgtaattctattatggatatacctatggaaacttatacgaacaatgtggtttaaaggaaagagaagtcgtaacaaggcaaca	AB263437.1.1064_U,AB263438.1.1066_U,AB468838.1.1054_U,AB468839.1.1052_U,AY453135.1.1062_U,EU199449.1.3412_U,Z83972.1.1053_U	430
dut	215	GTCGCTCTTACCGATGAACTTCTTTGTGAGTCTAAGGGACTGGGTTAATCTGTAATTCTATTATAGATATACCTATGGAAACTTATACGAACAATGTGGTTTAAAGGAAAGAGAAGTCGTAACAAGGCAACA		AY453135_49E	100	(57/57)	Neogloboquadrina dutertrei		93dbfcfc0ae6aa88588a922ebb353980	Eukaryota|Rhizaria|Foraminifera|Rotaliida|Globigerinacea|Globorotaliidae|Neogloboquadrina|Neogloboquadrina+dutertrei	100	gtcgctcttaccgatgaacttctttgtgagtctaagggactgggttaatctgtaattctattatagatatacctatggaaacttatacgaacaatgtggtttaaaggaaagagaagtcgtaacaaggcaaca	AY453135.1.1062_U,EU199449.1.3412_U,Z83972.1.1053_U	174
dut	216	GTCGCTCTTACCGATGAACTTCTTTGTGAGTCTAAGGGACTGGGTTAATCTGTAATTTCTATTATGGATATACCTATGGAAACTTATACGAACAATGTGGTTTAAAGGAAAGAGAAGTCGTAACAAGGCAACA		AB263438_49E	100	(58/58)	Neogloboquadrina dutertrei		2d0a8736735daea0678e0adc4fbf8f51	Eukaryota|Rhizaria|Foraminifera|Rotaliida|Globigerinacea|Globorotaliidae|Neogloboquadrina|Neogloboquadrina+dutertrei	100	gtcgctcttaccgatgaacttctttgtgagtctaagggactgggttaatctgtaatttctattatggatatacctatggaaacttatacgaacaatgtggtttaaaggaaagagaagtcgtaacaaggcaaca	AB263438.1.1066_U,AB468839.1.1052_U	161
dut	217	GTCGCTCTTACCGATGAACTTCTTTGTGAGTCTAAGGGACTGGGTTAATCTGTAATTTCTATTATAGATATACCTATGGAAACTTATACGAACAATGTGGTTTAAAGGAAAGAGAAGTCGTAACAAGGCAACA		AB263438_49E	98.3	(57/58)	Neogloboquadrina dutertrei		NA	NA	NA	NA	NA	NA
dut	218	GTCGCTCTTACCGATGAACTTCTTTGTGAGTCTAAGGGACTGGGTTAATCTGTAATTCTATTATGGATATACCTACGGAAACTTATACGAACAATGTGGTTTAAAGGAAAGAGAAGTCGTAACAAGGCAACA		AY241707_49E	98.3	(56/57)	Neogloboquadrina dutertrei Ib		92f62c739b60e31d968d5d7a7c772e7e	Eukaryota|Rhizaria|Foraminifera|Rotaliida|Globigerinacea|Globorotaliidae|Neogloboquadrina|Neogloboquadrina+dutertrei	98.5	gtcgctcttaccgatgaacttctttgtgagtctaagggactgggttaatctgtaattctattatggatatacctacggaaacttatacgaacaatgtggtttaaaggaaagagaagtcgtaacaaggcaaca	AB263437.1.1064_U,AB263438.1.1066_U,AB468838.1.1054_U,AB468839.1.1052_U,AY453135.1.1062_U,EU199449.1.3412_U,Z83972.1.1053_U	24
mena	209	GTCGCTCTTACCGATTGTCTGTGTTGTGAGTATTAGCGATAGATCTTATCTAAACCTTCTACGAACAATGTGGCTAAGAGGAAAGAGAAGTCGTAACAAGGCATCA		AB263445_49E	100	(31/31)	Globorotalia cultrata		b2fe627e16ddef0afba442f96206fdf5	Eukaryota|Rhizaria|Foraminifera|Rotaliida|Globigerinacea|Globorotaliidae|Globorotalia|Globorotalia+menardii	100	gtcgctcttaccgattgtctgtgttgtgagtattagcgatagatcttatctaaaccttctacgaacaatgtggctaagaggaaagagaagtcgtaacaaggcatca	AB263445.1.1192_U,Z83970.1.1178_U	1216
glu_II	211	GTCGCTCTTACCGATGGACTTCTCTGTGAGTTTGAGGGACTGGATTTGATCGCTTCGGCGCATTAATATCTATGGAAACTTAAACGAACAGTGTGGTCTAAAGGAAAGAGAAGTCGTAACAAGGCATCG		AF250105_49E	100	(54/54)	Globigerinita glutinata II		b04a95d689c5de36bd9129721cb89771	Eukaryota|Rhizaria|Foraminifera|Rotaliida|Globigerinacea|Globigerinidae|Globigerinita|Globigerinita+glutinata	100	gtcgctcttaccgatggacttctctgtgagtttgagggactggatttgatcgcttcggcgcattaatatctatggaaacttaaacgaacagtgtggtctaaaggaaagagaagtcgtaacaaggcatcg	AB263434.1.1015_U,AB468827.1.1004_U,AB468831.1.1004_U,AB468832.1.998_U,AB468833.1.993_U	536
glu_II	212	GTCGCTCTTACCGATGGACTTCTCTGTGAGTTTGAGGGACTGGATTTGATCGCATTCGTGCGCATTAATATCTATGGAAACTTAAACGAACAGTGTGGTCTAAAGGAAAGAGAAGTCGTAACAAGGCATCG		AB468829_49E	100	(56/56)	Globigerinita glutinata II		6ff0b526ab843d041746821fdbac88b0	Eukaryota|Rhizaria|Foraminifera|Rotaliida|Globigerinacea|Globigerinidae|Globigerinita|Globigerinita+glutinata	100	gtcgctcttaccgatggacttctctgtgagtttgagggactggatttgatcgcattcgtgcgcattaatatctatggaaacttaaacgaacagtgtggtctaaaggaaagagaagtcgtaacaaggcatcg	AB468826.1.1003_U,AB468829.1.1001_U	336
glu_IIa?	222	GTCGCTCTTACCGATGGACTTCTCTGTGAGTTTGAGGGACTGGATTTGATCGCTTCGGCGCATTAACATCTATGGAAACTTAAACGAACAGTGTGGTCTAAAGGAAAGAGAAGTCGTAACAAGGCATCG		FJ643291_49E	98.3	(57/58)	Globigerinita glutinata		36acc8743356d8df66760fef42537c57	Eukaryota|Rhizaria|Foraminifera|Rotaliida|Globigerinacea|Globigerinidae|Globigerinita|Globigerinita+glutinata	99.22	gtcgctcttaccgatggacttctctgtgagtttgagggactggatttgatcgcttcggcgcattaacatctatggaaacttaaacgaacagtgtggtctaaaggaaagagaagtcgtaacaaggcatcg	AB263434.1.1015_U,AB468827.1.1004_U,AB468831.1.1004_U,AB468832.1.998_U,AB468833.1.993_U	29
glu_IIIa3?IIIb1とも近い，96%	223	GTCGCTCTTACCGATGGACTTCTCTGTGAGTTTGAGGGACTGGATTTGATCGTGCTTCGGCGCGCATTAACATCTATGGAAACTTAAACGAACAGTGTGGTCTAAAGGAAAGAGAAGTCGTAACAAGGCATCG		FJ643291_49E	98.3	(57/58)	Globigerinita glutinata		NA	NA	NA	NA	NA	NA
glu	224	GTCGCTCTTACCGATGGACTTCTCTGTGAGTTTGAGGGACTGGATTTGATCGCACTCCGGTGCGCATTAATATCTATGGAAACTTAAACGAACAGTGTGGTCTAAAGGAAAGAGAAGTCGTAACAAGGCATCG		MK499775_49E	96.6	(56/58)	Globigerinita glutinata IIa		NA	NA	NA	NA	NA	NA
glu_IIIa	210	GTCGCTCTTACCGATGGACTTCTCTGTGAGTTTGAGGGACTGGATTTGATCGTACATTCGTGTGCGCATTAATATCTATGGAAACTTAAACGAACAGTGTGGTCTAAAGGAAAGAGAAGTCGTAACAAGGCATCG		FJ643277_49E	100	(60/60)	Globigerinita glutinata IIIa		d0a9617f37e93ad4841dc5170305fe45	Eukaryota|Rhizaria|Foraminifera|Rotaliida|Globigerinacea|Globigerinidae|Globigerinita|Globigerinita+glutinata	97.04	gtcgctcttaccgatggacttctctgtgagtttgagggactggatttgatcgtacattcgtgtgcgcattaatatctatggaaacttaaacgaacagtgtggtctaaaggaaagagaagtcgtaacaaggcatcg	AB468826.1.1003_U,AB468829.1.1001_U,AY453136.1.1005_U	40
glu_IIa	409	GTCGCTCTTACCGATGGACTTCTCTGTGAGTTTGAGGGACTGGATTTGATCGCATTCGTGCATTAATATCTATGGAAACTTAAACGAACAGTGTGGTCTAAAGGAAAGAGAAGTCGTAACAAGGCATCG		MK499870_49E	100	(54/54)	Globigerinita glutinata IIIa		9559b6e390473da8c922400144575897	Eukaryota|Rhizaria|Foraminifera|Rotaliida|Globigerinacea|Globigerinidae|Globigerinita|Globigerinita+glutinata	98.47	gtcgctcttaccgatggacttctctgtgagtttgagggactggatttgatcgcattcgtgcattaatatctatggaaacttaaacgaacagtgtggtctaaaggaaagagaagtcgtaacaaggcatcg	AB468826.1.1003_U,AB468829.1.1001_U,AY453136.1.1005_U	3098
glu_IIIa	663	GTCGCTCTTACCGATGGACTTCTCTGTGAGTTTGAGGGACTGGATTTGATCGTACATTCGTGCATTAATATCTATGGAAACTTAAACGAACAGTGTGGTCTAAAGGAAAGAGAAGTCGTAACAAGGCATCG		AY453136_49E	100	(57/57)	Globigerinita glutinata III		61727d8166f0c2bb6569b0a91504003f	Eukaryota|Rhizaria|Foraminifera|Rotaliida|Globigerinacea|Globigerinidae|Globigerinita|Globigerinita+glutinata	100	gtcgctcttaccgatggacttctctgtgagtttgagggactggatttgatcgtacattcgtgcattaatatctatggaaacttaaacgaacagtgtggtctaaaggaaagagaagtcgtaacaaggcatcg	AY453136.1.1005_U	10
uvula_Ia	194	GTCGCTCTTACCGATGGACTTCTCTGTGAGTTTGAGGGACTGGAGCTTACCTCACGGTGAGTCTCTATGGAAACTTAAACGAACAGTGTGGTCTAAAGGAAAGAGAAGTCGTAACAAGGCATCG		AF387173_49E	93.9	(46/49)	Globigerinita uvula		NA	NA	NA	NA	NA	NA
nitida	204	GTCGCTCTTACCGATGGACTTCTCTGTGAGTTTGAGGGACTGGGTTAACGCTTCGGCGTGAACCTATGGAAACTTAAACGAACAGTGTGGTCTAAAGGAAAGAGAAGTCGTAACAAGGCATCG		AB263436_49E	100	(48/48)	Candeina nitida		5192cfb2159d3a74e51eb0ebcbb118e9	Eukaryota|Rhizaria|Foraminifera|Rotaliida|Globigerinacea|Candeinidae|Candeina|Candeina+nitida	100	gtcgctcttaccgatggacttctctgtgagtttgagggactgggttaacgcttcggcgtgaacctatggaaacttaaacgaacagtgtggtctaaaggaaagagaagtcgtaacaaggcatcg	AB263436.1.1008_U,AB468835.1.996_U,AB468836.1.996_U,AB468837.1.996_U	29
nitida	205	GTCGCTCTTACCGATGGACTTCTCTGTGAGTTTGAGGGACTCGGGTTGATCGCTTTGCGGCGTGAAACTCTATGGAAACTTAAACGAACAGTGTGGTCTAAAGGAAAGAGAAGTCGTAACAAGGCATCG		MK499754_49E	100	(54/54)	Candeina nitida Ia		d8837071194546bab24fab4a0de6ffc5	Eukaryota|Rhizaria|Foraminifera|Rotaliida|Globigerinacea|Candeinidae|Candeina|Candeina+nitida	99.22	gtcgctcttaccgatggacttctctgtgagtttgagggactcgggttgatcgctttgcggcgtgaaactctatggaaacttaaacgaacagtgtggtctaaaggaaagagaagtcgtaacaaggcatcg	AB263435.1.1020_U,AB468834.1.1008_U	4
nitida	206	GTCGCTCTTACCGATGGACTTCTCTGTGAGTTTGAGGGACTCGGGTTGATCGCTTCGGCGTGAAACTCTATGGAAACTTAAACGAACAGTGTGGTCTAAAGGAAAGAGAAGTCGTAACAAGGCATCG		MK499905_49E	100	(52/52)	Candeina nitida Ia		643f2a707b8121aef57b3a1449130e0d	Eukaryota|Rhizaria|Foraminifera|Rotaliida|Globigerinacea|Candeinidae|Candeina|Candeina+nitida	98.45	gtcgctcttaccgatggacttctctgtgagtttgagggactcgggttgatcgcttcggcgtgaaactctatggaaacttaaacgaacagtgtggtctaaaggaaagagaagtcgtaacaaggcatcg	AB263435.1.1020_U,AB468834.1.1008_U	2
nitida	207	GTCGCTCTTACCGATGGACTTCTCTGTGAGTTTGAGGGACTCGGGTTGATCGCTTCGCGGCGTGAAACTCTATGGAAACTTAAACGAACAGTGTGGTCTAAAGGAAAGAGAAGTCGTAACAAGGCATCG		MK499754_49E	98.1	(53/54)	Candeina nitida Ia		83f9250ddf80e88bd6cba49167a1bc67	Eukaryota|Rhizaria|Foraminifera|Rotaliida|Globigerinacea|Candeinidae|Candeina|Candeina+nitida	98.45	gtcgctcttaccgatggacttctctgtgagtttgagggactcgggttgatcgcttcgcggcgtgaaactctatggaaacttaaacgaacagtgtggtctaaaggaaagagaagtcgtaacaaggcatcg	AB263435.1.1020_U,AB468834.1.1008_U	1
nitida	208	GTCGCTCTTACCGATGGACTTCTCTGTGAGTTTGAGGGACTCGGGTTGATCGCTTCACGGCGTGAAACTCTATGGAAACTTAAACGAACAGTGTGGTCTAAAGGAAAGAGAAGTCGTAACAAGGCATCG		AB468834_49E	98.1	(53/54)	Candeina nitida Ia		NA	NA	NA	NA	NA	NA
bullo	221	GTCGCTTTTACCAATGAACTACTTTGCGAGAGTGTGGGACCTATTGAGCTTTCAAGTACAGGGAACCCATTCGACCAACGGAGTTTAAAGGAAAAAGAAGTCGTAACAAGGCATCC		KM194315_49E	100	(41/41)	Globigerina bulloides Ia		ef83fb94bcf1f49acd5c00388d3df653	Eukaryota|Rhizaria|Foraminifera|Rotaliida|Globigerinacea|Globigerinidae|Globigerina|Globigerina+bulloides	99.14	gtcgcttttaccaatgaactactttgcgagagtgtgggacctattgagctttcaagtacagggaacccattcgaccaacggagtttaaaggaaaaagaagtcgtaacaaggcatcc	GQ293068.1.1009_U	235
pachy_II	202	GTCGCTCTTACCGATGGACTTTTTTGTGAGTCTAAGGGACTGGGTTAAACCACTCGTTTATTCGGATGGCAGTACCTATGGAAACTTATGCGAACAAAGTGGTCTAAAGGAAAGAGAAGTCGTAACAAGGCAACA		AY305330_49E	100	(60/60)	Neogloboquadrina pachyderma II		e35364e37785870b4f2c6d22a34b371e	Eukaryota|Rhizaria|Foraminifera|Rotaliida|Globigerinacea|Globorotaliidae|Neogloboquadrina|Neogloboquadrina+pachyderma	99.26	gtcgctcttaccgatggacttttttgtgagtctaagggactgggttaaaccactcgtttattcggatggcagtacctatggaaacttatgcgaacaaagtggtctaaaggaaagagaagtcgtaacaaggcaaca	AY453126.1.1102_U,AY453138.1.1120_U,AY973272.1.1103_U	30
pachy_VII	201	GTCGCTCTTACCGATGGACTTTTTTGTGAGTCTAAGGGACTGGGTTAAACCGCTCGTTTATTCGGATGGCAGTACCTATGGAAACTTATGCGAACAAAGTGGTCTAAAGGAAAGAGAAGTCGTAACAAGGCAACA		KM194143_49E	100	(60/60)	Neogloboquadrina pachyderma VII		NA	NA	NA	NA	NA	NA
pachy	203	GTCGCTCTTACCGATGGACTTTTTTGTGAGTCTAAGGGACTGGGTTAAACCGTTCGTTTATTCGGATGGCAGTACCTATGGAAACTTATGCGAACAAAGTGGTCTAAAGGAAAGAGAAGTCGTAACAAGGCAACA		AY453125_49E	100	(60/60)	Neogloboquadrina pachyderma VII		NA	NA	NA	NA	NA	NA
